# Supplementary material for: Ethyl 1-sec-butyl-2-(4-chloro­phen­yl)-1H-benzimidazole-5-carboxyl­ate
Source: Acta Crystallogr Sect E Struct Rep Online. 2010 Aug 28;66(Pt 9):o2412–3. doi: 10.1107/S1600536810033945 (PMC3008004; doi:10.1107/S1600536810033945)
Supplement: Supplementary file 2 [file e-66-o2412-Isup2.hkl]

# 
# h,k,l, Fc-squared, Fo-squared, sigma(Fo-squared) and status flag 
# 
data_I
_shelx_title ' na26m in P2(1)/c (100K)' 
_shelx_refln_list_code          4 
_shelx_F_calc_maximum      101.63 
_exptl_crystal_F_000       752.00 
_reflns_d_resolution_high  0.6022 
 
loop_ 
 _symmetry_equiv_pos_as_xyz 
 'x, y, z' 
 '-x, y+1/2, -z+1/2' 
 '-x, -y, -z' 
 'x, -y-1/2, z-1/2' 
 
_cell_length_a    10.4321 
_cell_length_b    12.6218 
_cell_length_c    13.6896 
_cell_angle_alpha  90.000 
_cell_angle_beta   97.043 
_cell_angle_gamma  90.000 
 
_shelx_F_squared_multiplier     1.000 
 
loop_ 
 _refln_index_h 
 _refln_index_k 
 _refln_index_l 
 _refln_F_squared_calc 
 _refln_F_squared_meas 
 _refln_F_squared_sigma 
 _refln_observed_status 
   5   0   0      138.10      149.01      8.63 o 
   6   0   0     1387.47     1709.38     46.39 o 
   7   0   0      184.84      200.77     14.92 o 
   8   0   0      140.07      101.77      6.01 o 
   9   0   0     4881.70     4677.41    124.15 o 
  10   0   0      476.58      424.38     15.64 o 
  11   0   0      593.58      525.05     19.00 o 
  12   0   0        2.74        5.10      3.55 o 
  13   0   0        7.44        9.48      4.26 o 
  14   0   0       73.40       79.16      8.18 o 
  15   0   0      126.93      142.43     11.42 o 
  16   0   0       10.41       15.64      5.88 o 
  17   0   0      435.44      519.80     30.78 o 
   2   1   0      626.68      532.51     21.45 o 
   3   1   0     4390.95     4427.22    166.17 o 
   5   1   0      254.93      205.65      7.34 o 
   6   1   0        6.22        9.09      1.11 o 
   7   1   0     1577.47     1617.73     36.06 o 
   8   1   0      118.51      123.80      5.83 o 
   9   1   0       38.99      124.92      9.78 o 
  10   1   0      240.12      230.43      7.40 o 
  11   1   0       94.15       88.36     10.49 o 
  12   1   0      224.24      249.20     15.14 o 
  13   1   0       26.16       24.29      8.52 o 
  14   1   0       42.44       38.28      5.26 o 
  15   1   0        2.81        5.79      3.73 o 
  16   1   0      349.33      349.12     24.30 o 
  17   1   0       13.17       11.02      4.78 o 
   1   2   0       84.03       37.95      6.55 o 
   2   2   0      437.72      418.08     17.71 o 
   3   2   0      814.82      897.84     36.01 o 
   4   2   0      662.74      732.60     21.05 o 
   5   2   0     5110.47     5935.37    110.24 o 
   6   2   0       22.76       62.93      2.98 o 
   7   2   0      394.16      401.92      8.47 o 
   8   2   0      138.41      149.42      4.75 o 
   9   2   0      251.14      246.35      8.75 o 
  10   2   0      267.24      260.23     16.33 o 
  11   2   0       14.48       20.19      3.55 o 
  12   2   0       86.08       92.99      6.77 o 
  13   2   0      103.29       86.50      6.96 o 
  14   2   0        6.86        6.10      3.53 o 
  15   2   0        1.55        6.38      4.91 o 
  16   2   0        9.00       14.00      5.45 o 
  17   2   0       79.18       65.66      9.00 o 
   1   3   0      106.57      188.05      8.98 o 
   2   3   0       16.34       20.19      8.63 o 
   3   3   0     1130.68     1187.73     32.54 o 
   4   3   0       77.81       96.23      4.60 o 
   5   3   0      433.16      485.85     12.29 o 
   6   3   0     1128.79     1248.15     22.39 o 
   7   3   0      363.28      300.63      6.94 o 
   8   3   0        2.26        8.89      1.74 o 
   9   3   0      180.10      149.48      5.15 o 
  10   3   0        2.26        4.52      2.26 o 
  11   3   0        2.41        2.60      3.01 o 
  12   3   0      357.56      361.48     12.77 o 
  13   3   0       38.06       45.42      6.43 o 
  14   3   0        3.19        2.29      4.03 o 
  15   3   0      134.50      149.67     11.68 o 
  16   3   0       11.31       12.66      5.38 o 
  17   3   0       63.95       77.98      9.54 o 
   0   4   0     3886.02     3800.26    142.93 o 
   1   4   0      298.28      337.03     15.19 o 
   2   4   0      260.34      296.99     10.96 o 
   3   4   0      221.83      252.86     12.72 o 
   4   4   0     3113.77     3447.57     91.01 o 
   5   4   0     4525.02     4883.78    129.10 o 
   6   4   0      529.01      570.11     12.78 o 
   7   4   0       40.99       62.11      4.29 o 
   8   4   0     1765.09     1759.46     34.65 o 
   9   4   0     1725.65     1660.53     33.14 o 
  10   4   0       22.46       27.40      3.48 o 
  11   4   0      307.22      323.25     11.52 o 
  12   4   0      151.92      163.78      9.72 o 
  13   4   0       12.56        3.21      3.84 o 
  14   4   0       13.21       15.92      7.46 o 
  15   4   0        0.19        0.17      4.04 o 
  16   4   0        3.15        1.52      4.81 o 
   1   5   0     1018.39     1130.56     31.71 o 
   2   5   0     1113.59     1138.63     32.96 o 
   3   5   0      456.31      571.12     13.66 o 
   4   5   0       75.57       50.33      6.38 o 
   5   5   0      194.17      252.72      9.41 o 
   6   5   0       35.53       27.72      6.34 o 
   7   5   0     2241.12     2295.38     51.94 o 
   8   5   0     2275.18     2073.81     47.13 o 
   9   5   0       46.38       42.40      3.61 o 
  10   5   0      376.09      338.48     10.46 o 
  11   5   0      191.35      182.58     12.02 o 
  12   5   0      599.66      613.05     22.09 o 
  13   5   0       26.78       25.35      5.32 o 
  14   5   0       21.48       24.64      5.58 o 
  15   5   0        3.04        6.29     11.71 o 
  16   5   0       15.04       15.36      5.70 o 
   0   6   0       19.91       41.34      3.81 o 
   1   6   0     3026.11     3230.82     60.98 o 
   2   6   0       92.88      115.57      3.65 o 
   3   6   0       30.71       49.09      2.54 o 
   4   6   0        9.02       10.19      1.41 o 
   5   6   0      112.46       98.15      5.20 o 
   7   6   0      254.56      234.44      7.98 o 
   8   6   0      136.98      143.27      8.38 o 
   9   6   0       41.54       57.67      6.34 o 
  10   6   0        2.86        6.25      2.41 o 
  11   6   0       28.49       25.39      3.27 o 
  12   6   0       78.23       75.99     13.66 o 
  13   6   0      221.09      235.46     12.49 o 
  14   6   0       31.83       25.72      6.54 o 
  15   6   0       69.16       62.73      7.88 o 
  16   6   0       29.66       20.61      6.49 o 
   1   7   0      166.14      159.01      4.17 o 
   2   7   0      114.50      113.17      6.34 o 
   3   7   0     1399.32     1458.68     25.79 o 
   4   7   0      106.20      134.61      5.11 o 
   5   7   0       85.02      115.29      7.35 o 
   6   7   0      802.50      759.55     16.54 o 
   7   7   0     1223.08     1144.84     27.60 o 
   8   7   0        0.94        2.54      2.66 o 
   9   7   0      761.99      708.48     22.91 o 
  10   7   0        0.46        2.04      2.90 o 
  11   7   0        7.11        7.23      2.66 o 
  12   7   0      351.96      325.43     31.86 o 
  13   7   0       31.53       30.85      5.93 o 
  14   7   0       20.36       18.57      5.47 o 
  15   7   0       38.80       30.03      6.41 o 
  16   7   0       34.10       41.25      7.31 o 
   0   8   0      980.31      898.05     26.42 o 
   1   8   0      520.65      545.89     12.23 o 
   2   8   0     2051.86     2259.85     62.27 o 
   3   8   0     1353.06     1264.96     28.82 o 
   4   8   0      319.46      293.51     12.52 o 
   5   8   0     1278.12     1209.70     24.62 o 
   6   8   0        0.05       -0.49      1.25 o 
   7   8   0      769.79      689.72     18.08 o 
   8   8   0       94.59       85.85      6.31 o 
   9   8   0        7.50        9.70      3.19 o 
  10   8   0      278.28      247.15     12.36 o 
  11   8   0       76.69       69.28      5.16 o 
  12   8   0      136.12      144.99     11.08 o 
  13   8   0        5.79       10.46      4.56 o 
  14   8   0      123.62      113.36     14.89 o 
  15   8   0        0.37        2.40      4.23 o 
   1   9   0      274.71      258.14      8.19 o 
   2   9   0       19.92       19.81      2.98 o 
   3   9   0       26.90       23.94      4.30 o 
   4   9   0     1082.48      987.15     20.32 o 
   5   9   0      495.08      514.93     11.97 o 
   6   9   0       16.24       27.47      2.53 o 
   7   9   0       21.75       26.72      3.88 o 
   8   9   0        0.00       -1.53      2.19 o 
   9   9   0       31.56       35.62      4.60 o 
  10   9   0      136.31      141.01      8.81 o 
  11   9   0      137.89      125.76      8.90 o 
  12   9   0        0.07       -1.50      2.56 o 
  13   9   0      125.32      110.45     11.15 o 
  14   9   0      170.64      157.07     11.52 o 
  15   9   0       14.70       12.74      5.03 o 
   0  10   0      523.51      422.85     12.11 o 
   1  10   0      284.68      313.60      8.44 o 
   2  10   0       31.01       31.52      2.63 o 
   3  10   0      206.93      226.65      6.87 o 
   4  10   0      914.69      855.14     18.84 o 
   5  10   0       43.92       54.28      4.40 o 
   6  10   0       43.02       45.92      3.14 o 
   7  10   0        4.43        8.85      2.25 o 
   8  10   0      305.57      292.86     11.54 o 
   9  10   0        7.98       12.48      3.34 o 
  10  10   0       12.30        7.95      3.44 o 
  11  10   0       10.12        3.10      3.12 o 
  12  10   0      252.39      274.12     10.30 o 
  13  10   0       12.65       11.54      4.41 o 
  14  10   0        7.32       11.68      5.74 o 
  15  10   0       38.69       47.68     14.71 o 
   1  11   0      509.32      417.93     10.71 o 
   2  11   0        3.95        8.97      1.79 o 
   3  11   0      436.66      453.30     11.50 o 
   4  11   0       86.76      111.86      4.89 o 
   5  11   0      527.58      480.49     12.28 o 
   6  11   0        3.91        3.83      2.17 o 
   7  11   0       12.01       24.78      4.25 o 
   8  11   0      124.47      140.10     24.11 o 
   9  11   0      110.25       94.18      6.69 o 
  10  11   0      133.16      141.28      8.63 o 
  11  11   0       40.91       43.44      5.54 o 
  12  11   0      288.56      306.83     13.74 o 
  13  11   0       36.95       34.26      8.07 o 
  14  11   0      133.03      132.43     16.24 o 
   0  12   0      934.64      804.17     21.05 o 
   1  12   0      885.63      867.35     19.46 o 
   2  12   0     1194.84     1190.15     25.49 o 
   3  12   0      761.42      665.98     15.80 o 
   4  12   0        7.70       10.92      2.14 o 
   5  12   0        8.25       15.96      2.38 o 
   6  12   0        9.54        6.53      2.05 o 
   7  12   0      165.23      167.94      7.52 o 
   8  12   0      328.63      336.55     20.09 o 
   9  12   0       60.38       54.14      8.88 o 
  10  12   0        4.69        5.20      4.68 o 
  11  12   0      148.86      149.45     15.66 o 
  12  12   0      171.98      167.36     17.33 o 
  13  12   0       40.86       43.64      9.82 o 
  14  12   0      132.81      132.78     16.40 o 
   1  13   0       10.36        9.46      1.84 o 
   2  13   0      509.16      496.41     13.30 o 
   3  13   0       32.46       38.36      3.43 o 
   4  13   0        4.63        6.87      1.97 o 
   5  13   0      505.14      512.91     13.42 o 
   6  13   0        3.15        0.65      3.76 o 
   7  13   0      105.91      121.40     10.79 o 
   8  13   0       53.04       51.05      5.59 o 
   9  13   0        2.16        1.26      2.81 o 
  10  13   0       55.10       51.00      5.82 o 
  11  13   0       74.08       67.58     10.79 o 
  12  13   0       23.07       25.78      7.79 o 
  13  13   0       19.59       23.45      7.79 o 
   0  14   0      164.62      141.00      8.40 o 
   1  14   0        0.00        1.00      1.50 o 
   2  14   0      122.95      101.58      5.61 o 
   3  14   0        9.22        9.87      2.19 o 
   4  14   0        7.34        7.61      2.13 o 
   5  14   0        2.50        5.24      2.03 o 
   6  14   0      282.72      264.56      8.88 o 
   7  14   0      116.82      102.65      6.46 o 
   8  14   0        7.31        3.93      2.85 o 
   9  14   0        9.61        8.04      3.18 o 
  10  14   0        7.11        6.42      3.24 o 
  11  14   0        6.65        3.80      5.10 o 
  12  14   0       42.83       42.23      9.19 o 
   1  15   0        0.04        5.18      1.85 o 
   2  15   0        0.33       -1.46      1.46 o 
   3  15   0       12.12       13.63      2.57 o 
   4  15   0      100.09      103.11      6.18 o 
   5  15   0       34.53       43.97      4.06 o 
   6  15   0       71.09       78.88      5.98 o 
   7  15   0       61.61       73.63      8.01 o 
   8  15   0        2.20        3.48      2.78 o 
   9  15   0       15.21       14.90      3.70 o 
  10  15   0       95.13      100.09     13.06 o 
  11  15   0       16.13       12.50      6.19 o 
   0  16   0        4.43       19.74      4.18 o 
   1  16   0       31.28       30.69      3.48 o 
   2  16   0      160.98      152.13      6.22 o 
   3  16   0        1.03       -0.27      1.86 o 
   4  16   0       38.19       30.62      3.56 o 
   5  16   0      234.98      252.14     10.81 o 
   6  16   0        0.01       -0.73      2.29 o 
   7  16   0      497.20      497.74     18.17 o 
   8  16   0      134.11      127.20     14.53 o 
   9  16   0       32.70       35.58      8.59 o 
  10  16   0       83.68       89.47     12.61 o 
  11  16   0       98.04      108.41     14.23 o 
   1  17   0        4.00        3.91      2.25 o 
   2  17   0        4.50       15.18      2.92 o 
   3  17   0        2.40        4.91      2.16 o 
   4  17   0        3.57        4.98      2.70 o 
   5  17   0        0.42        1.12      2.18 o 
   6  17   0      478.63      461.85     20.10 o 
   7  17   0       45.95       45.44      7.12 o 
   8  17   0       29.85       29.04      8.12 o 
   9  17   0       17.79       21.69      7.72 o 
  10  17   0       37.55       30.45      8.52 o 
   0  18   0        0.87        5.08      5.11 o 
   1  18   0      209.42      221.46      8.67 o 
   2  18   0        5.54        9.67      2.76 o 
   3  18   0       13.27       16.04      2.90 o 
   4  18   0      143.95      137.02      8.12 o 
   5  18   0       38.15       40.36      6.67 o 
   6  18   0        3.23        4.54      5.38 o 
   7  18   0       74.51       78.83     12.15 o 
   8  18   0       18.95       25.45      8.04 o 
   1  19   0       18.74       15.72      4.89 o 
   2  19   0      127.70      132.47     11.44 o 
   3  19   0       39.17       33.33      6.12 o 
   4  19   0       10.77       16.24      6.52 o 
   5  19   0       64.97       57.56      7.37 o 
   6  19   0       52.72       46.59      9.62 o 
   7  19   0      249.62      267.67     20.39 o 
   0  20   0        7.24        9.57      6.56 o 
   1  20   0      106.17       99.12     15.28 o 
   2  20   0      251.02      239.45     14.08 o 
   3  20   0       20.99       24.01      5.81 o 
   4  20   0       19.83       19.21      5.14 o 
   5  20   0       17.64       24.37      5.31 o 
 -17   1   1      206.93      222.46     18.43 o 
 -16   1   1      130.36      144.96      9.67 o 
 -15   1   1       67.08       53.15      6.06 o 
 -14   1   1       12.57       15.88      3.57 o 
 -13   1   1      268.69      276.96      9.57 o 
 -12   1   1      126.61      127.66      6.62 o 
 -11   1   1        8.43        5.99      3.44 o 
 -10   1   1      119.83      142.48      5.75 o 
  -9   1   1        0.41        6.30      2.09 o 
  -8   1   1     1414.25     1448.32     25.51 o 
  -7   1   1      703.27      763.40     14.19 o 
  -6   1   1      204.21      215.80      5.63 o 
  -5   1   1       23.07       47.62      3.26 o 
  -4   1   1      330.87      396.97     17.94 o 
  -3   1   1      438.52      491.32     20.69 o 
  -1   1   1     2566.22     2738.46    102.50 o 
   0   1   1     1153.74     1286.61     52.67 o 
   1   1   1       10.71        2.79      1.37 o 
   3   1   1     1306.31     1319.23     35.98 o 
   4   1   1      352.04      310.57     10.25 o 
   5   1   1        2.30        8.50      1.41 o 
   6   1   1     1081.71     1079.65     21.71 o 
   7   1   1        9.13       23.92      4.79 o 
   8   1   1      239.87      256.28      8.41 o 
   9   1   1     2669.89     2557.28     57.31 o 
  10   1   1       26.74       28.29      3.55 o 
  11   1   1     1200.62     1274.78     31.70 o 
  12   1   1        6.07        6.16      2.98 o 
  13   1   1        4.51        0.95      2.91 o 
  14   1   1       29.68       44.34      6.30 o 
  15   1   1       65.70       72.74      7.17 o 
  16   1   1        2.46        1.87      4.88 o 
  17   1   1       22.77       28.15      7.07 o 
 -17   2   1       46.27       39.39      8.71 o 
 -16   2   1        8.72       18.98      6.28 o 
 -15   2   1       55.18       67.91      8.26 o 
 -14   2   1       18.48       25.07      5.90 o 
 -13   2   1      114.21      100.81      7.45 o 
 -12   2   1      222.47      213.06      9.34 o 
 -11   2   1      105.43      113.80      7.03 o 
 -10   2   1       65.47       57.12      4.81 o 
  -9   2   1        4.64        5.75      1.50 o 
  -8   2   1      324.05      300.83      6.97 o 
  -7   2   1     1029.83     1067.88     19.25 o 
  -6   2   1      457.30      544.11     12.29 o 
  -5   2   1      338.28      345.96      9.31 o 
  -4   2   1     1853.83     2008.15     54.00 o 
  -2   2   1     1057.54      926.86     36.45 o 
   0   2   1      367.62        0.06      0.19 o 
   1   2   1     1032.06     1204.39     50.71 o 
   2   2   1     4988.13     5092.16    140.37 o 
   3   2   1      276.26      288.17      9.03 o 
   4   2   1      215.68      271.01      9.03 o 
   5   2   1      470.64      539.60     29.90 o 
   6   2   1     1721.01     1645.29     26.96 o 
   7   2   1      421.17      365.84      8.47 o 
   8   2   1      448.02      440.26     12.37 o 
   9   2   1      188.11      162.67      6.82 o 
  10   2   1       47.23       55.66      4.62 o 
  11   2   1        8.03        6.41      2.84 o 
  12   2   1      147.56      142.24      8.37 o 
  13   2   1        1.01        1.71      2.93 o 
  14   2   1       86.24       88.56     12.04 o 
  15   2   1       94.02       98.75      9.62 o 
  16   2   1       63.86       66.62      8.79 o 
  17   2   1        5.87        4.43      7.38 o 
 -17   3   1        3.37       19.09      6.25 o 
 -16   3   1        0.26       -2.90      4.26 o 
 -15   3   1      115.59      130.85     12.34 o 
 -14   3   1       25.31       14.43      4.72 o 
 -13   3   1      439.39      447.68     34.48 o 
 -12   3   1       95.80      105.95      8.62 o 
 -11   3   1      130.23      119.74      8.68 o 
 -10   3   1      360.28      359.67      9.40 o 
  -9   3   1      296.86      305.07      8.30 o 
  -8   3   1        8.17       13.07      1.98 o 
  -7   3   1        1.72        8.37      1.65 o 
  -6   3   1      542.09      539.71     13.90 o 
  -5   3   1      624.53      663.64     20.40 o 
  -4   3   1      474.31      500.19     12.33 o 
  -2   3   1     3906.72     3819.20    143.76 o 
  -1   3   1      530.46      631.89     25.22 o 
   0   3   1     1132.93     1232.44     47.91 o 
   1   3   1      391.77      408.47     11.93 o 
   2   3   1      580.31      625.50     18.74 o 
   3   3   1     3593.94     3706.13     97.72 o 
   4   3   1     3841.03     4187.58     77.91 o 
   5   3   1      117.25      165.62      6.81 o 
   6   3   1      408.22      432.88     10.09 o 
   7   3   1      902.16      928.84     21.89 o 
   8   3   1        2.95        6.90      1.76 o 
   9   3   1        7.84       11.86      2.67 o 
  10   3   1       87.57       90.10      5.93 o 
  11   3   1       31.16       41.43      4.53 o 
  12   3   1       13.28       13.46      3.66 o 
  13   3   1       43.00       53.24      7.29 o 
  14   3   1      105.41       90.33      8.71 o 
  15   3   1        4.60        2.59      4.43 o 
  16   3   1       80.51       79.69      9.16 o 
 -16   4   1        0.03       -0.01      4.45 o 
 -15   4   1        0.59        9.82      5.39 o 
 -14   4   1        4.66        8.41      4.45 o 
 -13   4   1       75.51       74.20      7.73 o 
 -12   4   1       38.79       44.32      5.88 o 
 -11   4   1       28.58       33.91      4.99 o 
 -10   4   1      402.40      399.24     10.39 o 
  -9   4   1      100.63      106.49      4.83 o 
  -8   4   1        3.99       16.35      2.96 o 
  -7   4   1       75.86       74.38      3.95 o 
  -6   4   1      251.22      311.36      9.15 o 
  -5   4   1      399.43      515.06     13.08 o 
  -4   4   1      916.47     1028.30     34.06 o 
  -3   4   1       95.69      131.82      5.16 o 
  -2   4   1       84.13       63.73      4.79 o 
  -1   4   1        0.83        1.71      1.16 o 
   0   4   1      162.24      157.86     14.04 o 
   2   4   1      120.74       83.74      6.04 o 
   3   4   1       94.37      140.85      4.62 o 
   4   4   1     1722.65     2030.00     44.54 o 
   5   4   1       31.41       37.81      2.54 o 
   6   4   1        6.13        3.77      1.04 o 
   7   4   1        8.45        7.72      2.10 o 
   8   4   1      374.97      372.50      9.25 o 
   9   4   1      150.99      143.39      6.00 o 
  10   4   1       31.06       30.16      3.77 o 
  11   4   1       20.96       19.47      3.53 o 
  12   4   1        1.49        6.38      3.65 o 
  13   4   1        0.23       -3.09      3.09 o 
  14   4   1        0.76        0.52      3.72 o 
  15   4   1        0.02       -3.45      3.68 o 
  16   4   1        0.14       -4.13      4.16 o 
 -16   5   1       59.26       57.35      8.17 o 
 -15   5   1        0.46        3.67      4.35 o 
 -14   5   1        3.13        4.82      4.18 o 
 -13   5   1        0.15        8.76      4.33 o 
 -12   5   1       15.63       17.57      4.79 o 
 -11   5   1       17.05       17.05      2.90 o 
 -10   5   1        1.64        4.21      2.12 o 
  -9   5   1      248.67      258.21     10.95 o 
  -8   5   1      298.70      228.71     15.01 o 
  -7   5   1      208.88      221.37      9.12 o 
  -6   5   1      136.23      132.15      9.20 o 
  -5   5   1       26.54       35.73      2.93 o 
  -4   5   1      111.87      103.29      6.47 o 
  -3   5   1      708.24      806.37     19.82 o 
  -2   5   1        6.04       15.52      2.76 o 
  -1   5   1      709.89      681.48     28.03 o 
   0   5   1     5559.21     5695.88    151.07 o 
   2   5   1      432.60      527.12     13.15 o 
   3   5   1      677.79      746.49     23.79 o 
   4   5   1       21.97       42.47      2.53 o 
   5   5   1      200.54      191.70      6.23 o 
   6   5   1      225.70      238.18     10.39 o 
   7   5   1      379.41      372.95     11.24 o 
   8   5   1        5.78        3.57      2.40 o 
   9   5   1      710.87      608.76     14.05 o 
  10   5   1       66.40       85.28     17.26 o 
  11   5   1       36.16       29.58      5.40 o 
  12   5   1       50.30       57.68      9.10 o 
  13   5   1       51.55       40.18      6.19 o 
  14   5   1       41.87       36.35      6.29 o 
  15   5   1       16.79       26.74     10.30 o 
  16   5   1       11.41       26.90      6.27 o 
 -16   6   1       15.68        7.22      5.14 o 
 -15   6   1      139.82      136.02     13.79 o 
 -14   6   1       56.59       50.58     13.62 o 
 -13   6   1        0.28       -0.29      3.26 o 
 -12   6   1      127.40      144.86     13.89 o 
 -11   6   1       56.90       59.89      4.68 o 
 -10   6   1      217.72      199.38      7.72 o 
  -9   6   1     1037.63     1068.34     32.18 o 
  -8   6   1     1291.70     1256.08     36.42 o 
  -7   6   1      104.14       96.69      5.03 o 
  -6   6   1     1156.24     1128.74     26.80 o 
  -5   6   1     1445.87     1503.57     34.30 o 
  -4   6   1     2957.16     2870.59    110.54 o 
  -3   6   1     1691.35     1681.74     33.05 o 
  -2   6   1      125.93      180.82      5.74 o 
  -1   6   1       95.74      129.96      3.94 o 
   0   6   1       34.40       34.45      3.50 o 
   1   6   1        0.69        0.68      0.53 o 
   2   6   1     2262.94     2532.04     43.49 o 
   3   6   1     2404.62     2590.49     49.93 o 
   4   6   1     4554.01     4745.63    101.96 o 
   5   6   1      132.78      126.12      5.91 o 
   6   6   1      106.15      121.16      5.20 o 
   7   6   1      150.98      146.02      5.30 o 
   8   6   1      335.78      291.00     11.37 o 
   9   6   1      493.52      516.46     17.80 o 
  10   6   1      666.53      640.15     16.91 o 
  11   6   1        7.73       15.68      3.99 o 
  12   6   1       57.13       56.92      6.59 o 
  13   6   1      309.58      327.68     32.54 o 
  14   6   1        0.42       -0.44      3.89 o 
  15   6   1       70.61       77.96      8.78 o 
  16   6   1        2.99        6.00      6.29 o 
 -16   7   1       52.25       37.98      7.21 o 
 -15   7   1       11.60       16.81      5.52 o 
 -14   7   1       21.12       16.02      5.09 o 
 -13   7   1        0.48        0.17      3.83 o 
 -12   7   1        7.12       12.01      3.42 o 
 -11   7   1       23.03       19.34      3.30 o 
 -10   7   1       56.13       58.08      5.85 o 
  -9   7   1       94.64       81.15     10.66 o 
  -8   7   1      282.59      361.02     11.31 o 
  -7   7   1     1171.59     1072.77     22.63 o 
  -6   7   1      111.31      102.37      6.69 o 
  -5   7   1      683.85      691.68     17.30 o 
  -4   7   1        0.12       -0.30      0.77 o 
  -3   7   1      495.73      486.80     12.80 o 
  -2   7   1       43.79       39.26      2.83 o 
  -1   7   1      638.42      643.90     13.80 o 
   0   7   1      638.15      871.12     20.83 o 
   1   7   1      739.74      708.19     14.95 o 
   2   7   1      436.92      539.84      9.53 o 
   3   7   1       88.48      106.68      3.22 o 
   4   7   1      322.68      293.72      6.58 o 
   5   7   1        5.11        4.48      1.42 o 
   6   7   1      294.54      286.73     11.19 o 
   7   7   1       43.42       47.11      4.65 o 
   8   7   1      218.86      197.43      8.94 o 
   9   7   1        0.19        1.49      2.53 o 
  10   7   1      692.65      635.96     27.24 o 
  11   7   1      338.64      340.43     14.30 o 
  12   7   1       54.64       48.50      6.21 o 
  13   7   1       34.66       30.57      5.72 o 
  14   7   1       30.67       37.60      6.16 o 
  15   7   1        9.46        5.63      4.53 o 
  16   7   1       59.36       70.04      8.78 o 
 -15   8   1      103.62       97.07      9.65 o 
 -14   8   1        0.95        4.46      4.21 o 
 -13   8   1       36.42       32.85      5.83 o 
 -12   8   1        4.22       17.46      3.43 o 
 -11   8   1       31.65       40.52      7.47 o 
 -10   8   1       52.82       47.14      7.48 o 
  -9   8   1        3.78        4.84      2.81 o 
  -8   8   1      166.75      127.88     13.68 o 
  -7   8   1      156.97      129.20      5.05 o 
  -6   8   1       10.71       12.64      1.92 o 
  -5   8   1       60.00       54.53      4.08 o 
  -4   8   1      183.16      151.22      5.06 o 
  -3   8   1      167.36      182.32      7.90 o 
  -2   8   1     2538.04     2714.99     52.20 o 
  -1   8   1      123.68      131.72      8.04 o 
   0   8   1      193.62      225.40      6.14 o 
   1   8   1      228.28      291.92      7.50 o 
   2   8   1      101.37      100.63      6.49 o 
   3   8   1       23.70       23.28      1.63 o 
   4   8   1      142.18      158.05      4.95 o 
   5   8   1       53.52       64.06      3.50 o 
   6   8   1        2.16        8.53      1.72 o 
   7   8   1       10.29       12.36      2.52 o 
   8   8   1       18.60       13.85      3.14 o 
   9   8   1        0.45        2.12      2.93 o 
  10   8   1       18.32       29.33      8.50 o 
  11   8   1      295.41      283.42      9.91 o 
  12   8   1        0.12       -0.52      3.54 o 
  13   8   1      112.03      104.82     14.22 o 
  14   8   1       27.59       47.22      6.92 o 
  15   8   1       10.36        5.03      4.86 o 
 -15   9   1       10.71       12.42      5.22 o 
 -14   9   1       12.27       17.30      5.29 o 
 -13   9   1      121.80      120.11      9.58 o 
 -12   9   1      377.66      387.40     18.60 o 
 -11   9   1       18.80       35.89      8.82 o 
 -10   9   1      559.60      563.80     19.79 o 
  -9   9   1       36.18       38.03      4.70 o 
  -8   9   1      119.01      124.30      9.27 o 
  -7   9   1       71.61       71.25      6.78 o 
  -6   9   1       68.06       66.57      3.68 o 
  -5   9   1      711.85      678.44     18.03 o 
  -4   9   1       77.14       81.33      5.00 o 
  -3   9   1      734.13      715.79     20.60 o 
  -2   9   1       65.25       63.44      3.81 o 
  -1   9   1       93.19       96.24      3.87 o 
   0   9   1      121.07      143.65      5.60 o 
   1   9   1       42.86       46.21      3.59 o 
   2   9   1      583.49      567.36     18.85 o 
   3   9   1       12.69       23.20      1.82 o 
   4   9   1     2385.76     2315.96     40.09 o 
   5   9   1      570.25      486.20     11.49 o 
   6   9   1       11.37       13.80      2.10 o 
   7   9   1        0.27        3.66      2.06 o 
   8   9   1        0.15        1.01      2.87 o 
   9   9   1      140.47      155.77      8.37 o 
  10   9   1        0.34       -0.35      2.89 o 
  11   9   1      116.24      113.70     13.06 o 
  12   9   1       12.57       13.22      4.41 o 
  13   9   1      147.95      134.00     16.85 o 
  14   9   1       21.31       22.03      6.49 o 
  15   9   1       68.16       70.74     13.52 o 
 -15  10   1        9.80        8.09      4.98 o 
 -14  10   1      192.20      207.67     16.69 o 
 -13  10   1       12.56       10.38      4.40 o 
 -12  10   1      406.01      428.15     19.23 o 
 -11  10   1        9.10       12.76      4.08 o 
 -10  10   1       16.64       14.48      4.82 o 
  -9  10   1       42.11       40.26      4.65 o 
  -8  10   1        0.00        4.01      2.14 o 
  -7  10   1      472.64      455.51     11.44 o 
  -6  10   1        2.94       -0.40      2.02 o 
  -5  10   1     1547.31     1491.04     35.69 o 
  -4  10   1       19.92       31.94      2.88 o 
  -3  10   1     2166.87     2104.34     41.78 o 
  -2  10   1      345.38      341.27     18.44 o 
  -1  10   1      838.67      811.92     17.79 o 
   0  10   1      631.59      592.54     11.12 o 
   1  10   1      478.81      445.87     15.33 o 
   2  10   1       99.69       90.89      4.54 o 
   3  10   1        4.08        6.85      1.54 o 
   4  10   1     1227.81     1100.16     23.25 o 
   5  10   1      157.36      155.21      7.41 o 
   6  10   1       99.26      114.55      4.93 o 
   7  10   1       85.73       91.60      5.20 o 
   8  10   1       33.47       38.17      4.52 o 
   9  10   1       48.56       44.75     11.37 o 
  10  10   1       50.55       47.47      5.54 o 
  11  10   1       58.18       59.85      6.46 o 
  12  10   1      100.93       95.93     13.60 o 
  13  10   1       45.06       45.77      6.45 o 
  14  10   1        6.69        3.03      4.18 o 
 -14  11   1       13.70       24.00      8.24 o 
 -13  11   1       42.20       45.41     10.64 o 
 -12  11   1        0.06        8.25      5.81 o 
 -11  11   1       98.70      105.59     13.28 o 
 -10  11   1        2.74        0.60      4.37 o 
  -9  11   1        2.41        1.61      3.95 o 
  -8  11   1      805.25      774.24     26.87 o 
  -7  11   1       63.69       58.52      5.15 o 
  -6  11   1      101.69      109.26      6.69 o 
  -5  11   1      645.82      552.02     13.78 o 
  -4  11   1      168.96      141.68      5.52 o 
  -3  11   1      782.04      725.22     16.71 o 
  -2  11   1      114.48      112.31      4.72 o 
  -1  11   1     1653.73     1505.58     30.94 o 
   0  11   1      176.06      152.78      4.48 o 
   1  11   1     1415.79     1311.50     27.29 o 
   2  11   1     1436.09     1437.36     29.65 o 
   3  11   1      262.15      218.62      6.88 o 
   4  11   1        1.93        0.85      1.41 o 
   5  11   1        0.13        1.86      1.56 o 
   6  11   1       57.94       76.13      4.46 o 
   7  11   1      452.90      421.69     12.52 o 
   8  11   1        0.23        2.46      2.60 o 
   9  11   1      683.47      717.68     24.35 o 
  10  11   1      585.52      572.85     19.94 o 
  11  11   1      135.19      133.18      9.07 o 
  12  11   1       70.30       76.98      6.72 o 
  13  11   1       32.42       29.30      5.47 o 
  14  11   1       38.55       40.02     10.08 o 
 -14  12   1       85.61       89.87     14.12 o 
 -13  12   1       87.83       92.74     13.94 o 
 -12  12   1        6.69        8.13      6.12 o 
 -11  12   1       28.40       30.25      8.13 o 
 -10  12   1       89.03       86.05     11.69 o 
  -9  12   1       93.19       79.49     10.93 o 
  -8  12   1      875.76      851.52     40.08 o 
  -7  12   1       77.20       73.44      7.29 o 
  -6  12   1        5.95        5.11      1.98 o 
  -5  12   1       70.91       75.03      4.88 o 
  -4  12   1       12.62        4.59      2.17 o 
  -3  12   1       85.93       64.37      4.22 o 
  -2  12   1      340.15      343.30      9.66 o 
  -1  12   1        9.69       18.79      2.45 o 
   0  12   1      135.11      127.62      4.31 o 
   1  12   1      130.87      108.28      5.58 o 
   2  12   1      154.69      169.96      6.13 o 
   3  12   1      634.96      673.80     15.90 o 
   4  12   1      120.44      117.59      5.27 o 
   5  12   1      480.11      471.64     12.19 o 
   6  12   1        0.00       -1.27      1.61 o 
   7  12   1      100.77       97.47      8.35 o 
   8  12   1       55.19       38.17      4.59 o 
   9  12   1       87.91       94.85     11.18 o 
  10  12   1        8.00       12.75      5.42 o 
  11  12   1       12.29        8.11      5.41 o 
  12  12   1        0.52       -3.57      4.66 o 
  13  12   1        0.06        4.18      5.28 o 
 -13  13   1       61.49       46.37      6.68 o 
 -12  13   1       19.96       14.95      6.65 o 
 -11  13   1      103.00      111.98     14.03 o 
 -10  13   1       12.63       12.82      5.94 o 
  -9  13   1       13.62       12.69      5.73 o 
  -8  13   1      221.67      219.47     11.13 o 
  -7  13   1       76.77       86.30      6.27 o 
  -6  13   1       82.77       82.31      5.20 o 
  -5  13   1       18.23       24.45      2.97 o 
  -4  13   1       28.09       25.00      3.41 o 
  -3  13   1       81.65       82.20      5.26 o 
  -2  13   1       88.59       91.06      5.14 o 
  -1  13   1       99.84       79.69      4.33 o 
   0  13   1       46.76       49.46      3.40 o 
   1  13   1      186.33      199.36      6.44 o 
   2  13   1       39.99       35.41      3.26 o 
   3  13   1      400.44      394.20     10.90 o 
   4  13   1       87.87       94.08      4.99 o 
   5  13   1        0.41        2.05      1.71 o 
   6  13   1       21.39       17.00      2.86 o 
   7  13   1        9.55       13.64      3.11 o 
   8  13   1        1.17        2.36      2.52 o 
   9  13   1       58.75       59.87      5.67 o 
  10  13   1       74.72       66.58      6.38 o 
  11  13   1      155.03      140.46     15.13 o 
  12  13   1       63.81       45.89      9.54 o 
  13  13   1       50.16       35.63      9.14 o 
 -12  14   1       14.45        3.79      5.79 o 
 -11  14   1       45.92       46.10      9.66 o 
 -10  14   1      121.66      139.72     15.62 o 
  -9  14   1       87.76       86.35      7.76 o 
  -8  14   1      131.47      144.49      9.33 o 
  -7  14   1       10.04        8.67      2.86 o 
  -6  14   1       44.78       48.86      4.31 o 
  -5  14   1      272.04      275.90      9.17 o 
  -4  14   1       63.33       62.27      4.59 o 
  -3  14   1      118.79      123.37      6.13 o 
  -2  14   1       80.29       83.27      5.88 o 
  -1  14   1       79.48       71.09      4.25 o 
   0  14   1        1.86        3.09      1.80 o 
   1  14   1      138.75      148.45      5.41 o 
   2  14   1      120.88      120.50      5.83 o 
   3  14   1       60.78       59.33      8.83 o 
   4  14   1      260.67      276.19      9.51 o 
   5  14   1      115.30      127.08      6.60 o 
   6  14   1      141.04      145.47     11.97 o 
   7  14   1      188.28      192.48      9.25 o 
   8  14   1      181.31      191.65      9.19 o 
   9  14   1        2.76       -0.86      2.37 o 
  10  14   1       17.48       21.22      3.69 o 
  11  14   1        3.33        4.29      5.19 o 
  12  14   1       52.00       40.03      8.95 o 
 -12  15   1       15.80       13.66      7.10 o 
 -11  15   1       17.78       13.13      7.05 o 
 -10  15   1       20.63       17.41      6.87 o 
  -9  15   1       16.26       19.68      6.74 o 
  -8  15   1       36.09       34.32      5.17 o 
  -7  15   1      411.54      406.42     16.91 o 
  -6  15   1      121.47      118.29      6.38 o 
  -5  15   1        3.63        5.16      2.24 o 
  -4  15   1        5.64        3.85      1.99 o 
  -3  15   1        2.57        1.90      1.91 o 
  -2  15   1      199.66      200.49      6.79 o 
  -1  15   1       64.82       51.25      3.77 o 
   0  15   1       76.64       74.09      5.02 o 
   1  15   1      129.65      145.48      6.40 o 
   2  15   1      225.23      210.60      6.85 o 
   3  15   1        0.57        0.72      1.88 o 
   4  15   1       19.32       22.34      3.01 o 
   5  15   1       83.30       88.82      5.21 o 
   6  15   1        2.01        3.51      2.80 o 
   7  15   1        7.63        9.34      4.10 o 
   8  15   1        1.61        3.22      2.60 o 
   9  15   1       48.22       48.79      4.88 o 
  10  15   1      136.26      144.42     15.34 o 
  11  15   1       29.03       48.31      9.66 o 
 -11  16   1        8.08       14.47      6.69 o 
 -10  16   1       25.48       30.95      8.46 o 
  -9  16   1      183.52      147.82     16.43 o 
  -8  16   1      172.07      150.89     16.35 o 
  -7  16   1        6.82        2.73      2.73 o 
  -6  16   1      150.63      165.45      7.67 o 
  -5  16   1       25.01       33.00      4.15 o 
  -4  16   1      233.06      232.45      8.62 o 
  -3  16   1       29.11       26.64      3.43 o 
  -2  16   1        9.64        8.69      2.28 o 
  -1  16   1        0.93        2.60      2.02 o 
   0  16   1      157.92      170.95      7.10 o 
   1  16   1        0.45        2.20      1.98 o 
   2  16   1      261.58      268.68      9.14 o 
   3  16   1      142.40      147.71      6.15 o 
   4  16   1       69.84       65.22      4.80 o 
   5  16   1        1.53        4.62      2.16 o 
   6  16   1       88.22       93.60     10.96 o 
   7  16   1      296.34      308.52     22.36 o 
   8  16   1        7.72        4.30      2.65 o 
   9  16   1      139.67      163.08     14.51 o 
  10  16   1       21.52       19.04      7.07 o 
 -10  17   1        8.56        6.20      6.25 o 
  -9  17   1      109.60      106.61     14.35 o 
  -8  17   1       52.85       71.39     11.71 o 
  -7  17   1      204.98      168.83     17.45 o 
  -6  17   1        6.42        7.04      3.36 o 
  -5  17   1        2.90       -0.18      2.23 o 
  -4  17   1        7.70        9.34      2.73 o 
  -3  17   1       75.05       83.28      5.16 o 
  -2  17   1       94.37       80.99      5.06 o 
  -1  17   1       30.71       29.21      4.92 o 
   0  17   1      521.55      538.83     14.91 o 
   1  17   1       10.57       14.23      2.86 o 
   2  17   1       85.06       82.40      5.57 o 
   3  17   1       13.06       11.45      2.70 o 
   4  17   1       14.84       15.40      3.04 o 
   5  17   1      112.71      113.99      6.88 o 
   6  17   1      337.76      350.59     12.40 o 
   7  17   1       20.10       24.12      7.43 o 
   8  17   1       11.71       16.42      6.49 o 
   9  17   1       25.93       47.80      9.49 o 
  -8  18   1        7.39        6.60      5.93 o 
  -7  18   1       24.21       28.52      8.55 o 
  -6  18   1        1.33        1.23      5.30 o 
  -5  18   1      261.65      251.53     13.95 o 
  -4  18   1       88.86       79.50      7.11 o 
  -3  18   1       81.75       81.78      5.30 o 
  -2  18   1      173.53      175.84      9.70 o 
  -1  18   1      139.16      135.30      9.86 o 
   0  18   1        2.45        1.24      2.15 o 
   1  18   1       18.63       24.73      3.56 o 
   2  18   1       40.29       43.56      5.15 o 
   3  18   1        0.22        2.41      2.33 o 
   4  18   1       75.67       70.42      5.65 o 
   5  18   1        0.23        1.64      4.66 o 
   6  18   1        1.79        1.47      5.07 o 
   7  18   1       54.06       46.64      9.77 o 
   8  18   1        1.97       -0.52      5.35 o 
  -7  19   1      187.05      179.68     18.88 o 
  -6  19   1       10.46        7.73      6.55 o 
  -5  19   1       57.84       53.60      6.12 o 
  -4  19   1       11.66        7.04      3.51 o 
  -3  19   1        9.56        7.73      4.14 o 
  -2  19   1        4.03       10.28      4.39 o 
  -1  19   1      105.37      119.05     10.79 o 
   0  19   1      109.54      106.55     10.08 o 
   1  19   1       31.09       27.84      5.67 o 
   2  19   1      249.74      252.88     14.15 o 
   3  19   1       71.24       76.94     11.49 o 
   4  19   1       74.80       63.19      9.98 o 
   5  19   1       10.12        7.96      3.72 o 
   6  19   1       64.39       65.79     11.29 o 
   7  19   1       74.37       76.91     12.03 o 
  -5  20   1      117.73      108.77     11.50 o 
  -4  20   1       35.32       29.84      6.28 o 
  -3  20   1        7.06        6.74      4.23 o 
  -2  20   1        5.50        4.53      4.26 o 
  -1  20   1        0.00        0.59      3.71 o 
   0  20   1        6.49        8.06      4.50 o 
   1  20   1        3.36        2.76      3.82 o 
   2  20   1        5.63        6.58      4.23 o 
   3  20   1       54.59       52.16      7.37 o 
   4  20   1       20.79       16.58      6.53 o 
 -17   0   2        2.72       -3.41      6.79 o 
 -16   0   2       97.13      111.44     14.21 o 
 -15   0   2      283.45      300.66     20.61 o 
 -14   0   2      208.48      201.78     12.59 o 
 -13   0   2       32.06       15.16      6.05 o 
 -12   0   2      235.28      215.33     11.13 o 
 -11   0   2      109.44      114.03      8.40 o 
 -10   0   2     1291.58     1153.88     34.83 o 
  -9   0   2      111.89       96.14      6.92 o 
  -8   0   2     5709.09     5466.31    116.59 o 
  -7   0   2     1087.87      996.69     23.06 o 
  -6   0   2     3636.29     4250.22     90.65 o 
  -5   0   2     3405.85     3858.66    100.08 o 
  -4   0   2       69.04       -0.69      0.73 o 
   5   0   2     1298.59     1386.27     53.73 o 
   6   0   2     2145.54     2320.01     88.46 o 
   7   0   2      192.91      213.68     12.47 o 
   8   0   2      127.02      114.29      9.05 o 
   9   0   2      354.08      333.05     18.41 o 
  10   0   2       78.60       82.42     10.02 o 
  11   0   2      770.15      753.99     36.53 o 
  12   0   2       53.30       54.20      9.62 o 
  13   0   2      115.37      124.82     14.55 o 
  14   0   2      161.54      186.76     19.16 o 
  15   0   2       23.82       18.42      8.57 o 
  16   0   2      108.33      120.59     16.93 o 
 -17   1   2       24.96       38.75      7.00 o 
 -16   1   2      253.75      238.56     15.82 o 
 -15   1   2       52.59       55.68      6.13 o 
 -14   1   2      154.57      183.34     10.50 o 
 -13   1   2      166.13      181.57      7.82 o 
 -12   1   2      144.23      147.64      6.95 o 
 -11   1   2      555.71      506.50     22.36 o 
 -10   1   2       61.94       74.04      4.49 o 
  -9   1   2       44.54       36.33      2.41 o 
  -8   1   2      401.88      438.08      9.64 o 
  -7   1   2       14.40       11.58      1.65 o 
  -6   1   2      251.67      270.25      5.29 o 
  -5   1   2     3886.23     4194.77     88.66 o 
   0   1   2     4170.55     4650.05    189.80 o 
   1   1   2     9468.31     9870.30    401.26 o 
   2   1   2     4331.45     4373.50    120.59 o 
   3   1   2      254.02      252.75     11.11 o 
   4   1   2     1388.03     1500.80     58.04 o 
   5   1   2     1299.86     1335.43     30.13 o 
   6   1   2     1426.45     1586.01     30.81 o 
   7   1   2      249.33      252.85      7.81 o 
   8   1   2      401.81      386.42     20.84 o 
   9   1   2       11.83       11.09      3.06 o 
  10   1   2      163.87      168.48      7.20 o 
  11   1   2       67.84       63.85      5.35 o 
  12   1   2      121.81      107.38      8.87 o 
  13   1   2      112.13      110.05      9.45 o 
  14   1   2       51.71       48.13      8.25 o 
  15   1   2       25.31       36.85      5.72 o 
  16   1   2        3.12        0.15      3.90 o 
 -17   2   2        3.84        2.38      5.04 o 
 -16   2   2       31.74       35.63      5.69 o 
 -15   2   2       84.02       79.08      7.02 o 
 -14   2   2       25.61       31.70      4.80 o 
 -13   2   2      166.29      208.56      9.27 o 
 -12   2   2        7.60        6.19      2.55 o 
 -11   2   2      382.35      399.70     11.20 o 
 -10   2   2       13.66        7.60      1.71 o 
  -9   2   2        3.81        6.17      1.65 o 
  -8   2   2      339.38      324.56      7.48 o 
  -7   2   2       45.81       47.13      3.65 o 
  -6   2   2        1.61        0.59      1.58 o 
  -5   2   2      485.16      431.84     13.52 o 
  -4   2   2      120.48      137.25      5.59 o 
  -3   2   2     3404.86     3748.11    141.66 o 
  -2   2   2     1992.70     2020.10     77.03 o 
  -1   2   2     3448.04     3591.41     98.68 o 
   1   2   2     7866.02     8457.54    232.72 o 
   2   2   2     5770.58     6378.48    175.59 o 
   3   2   2       35.97       54.97      2.38 o 
   4   2   2      516.85      572.28     13.57 o 
   5   2   2      269.52      327.10      7.42 o 
   6   2   2      112.30      155.47      4.74 o 
   7   2   2      224.14      281.60     10.51 o 
   8   2   2       79.34       87.25      4.85 o 
   9   2   2       35.98       31.25      3.37 o 
  10   2   2      121.05      121.88      6.67 o 
  11   2   2       58.01       57.32      5.11 o 
  12   2   2       25.52       27.69      4.18 o 
  13   2   2       14.39        8.14      3.47 o 
  14   2   2       85.79       96.45      9.84 o 
  15   2   2        1.28        3.31      4.57 o 
  16   2   2      136.52      132.24     11.61 o 
 -17   3   2       52.54       53.26      6.53 o 
 -16   3   2       12.32        2.13      6.01 o 
 -15   3   2        3.65        2.05      4.35 o 
 -14   3   2      119.71      106.35      9.54 o 
 -13   3   2      195.14      234.72     21.57 o 
 -12   3   2       25.73       33.61      5.32 o 
 -11   3   2       55.27       53.29      5.96 o 
 -10   3   2      328.59      294.75      8.42 o 
  -9   3   2        2.04        3.81      1.59 o 
  -8   3   2       70.90       68.99      3.32 o 
  -7   3   2        0.09        6.35      1.60 o 
  -6   3   2       39.62       37.50      4.21 o 
  -5   3   2       95.01       64.86      3.32 o 
  -4   3   2     1097.41     1248.19     50.13 o 
  -2   3   2     1831.98     1826.90     70.06 o 
  -1   3   2     1620.28     1691.20     64.32 o 
   1   3   2     3115.94     3386.84     94.63 o 
   2   3   2       36.98       58.82      3.83 o 
   3   3   2       81.23       75.28      9.23 o 
   4   3   2      416.55      436.87      9.23 o 
   5   3   2     1489.15     1539.65     26.73 o 
   6   3   2       59.04       76.83      2.86 o 
   7   3   2      945.42      973.76     26.15 o 
   8   3   2      685.39      648.31     16.97 o 
   9   3   2       62.19       51.91      4.29 o 
  10   3   2      287.65      266.87     12.10 o 
  11   3   2       26.52       39.37      4.47 o 
  12   3   2      112.93      121.44      7.64 o 
  13   3   2        3.52        9.14      3.56 o 
  14   3   2       80.53       71.04      6.77 o 
  15   3   2       26.25       25.37      5.87 o 
  16   3   2       24.29       34.81      6.76 o 
 -16   4   2       77.98       87.58     18.30 o 
 -15   4   2       15.81       15.29      5.26 o 
 -14   4   2      123.97      133.08     10.54 o 
 -13   4   2      106.24       97.46      8.76 o 
 -12   4   2        0.00       -0.68      5.86 o 
 -11   4   2        6.30        9.05      2.54 o 
 -10   4   2       24.58       28.84      3.25 o 
  -9   4   2       54.07       84.02      6.97 o 
  -8   4   2       83.45      110.29      6.28 o 
  -7   4   2     1882.26     1911.97     37.66 o 
  -6   4   2      187.11      154.81      7.20 o 
  -5   4   2      700.78      671.17     17.37 o 
  -4   4   2     1487.19     1719.68     49.90 o 
  -3   4   2      324.58      324.01     34.67 o 
  -2   4   2     1415.18     1512.22     58.88 o 
  -1   4   2     1766.21     1847.34     70.50 o 
   2   4   2     6681.95     6854.67    150.86 o 
   3   4   2     3459.56     3505.72     78.25 o 
   4   4   2      586.48      661.89     13.42 o 
   5   4   2      393.50      362.13      7.77 o 
   6   4   2      184.22      175.97      5.42 o 
   7   4   2        3.46        4.34      1.87 o 
   8   4   2      296.90      291.15      7.63 o 
   9   4   2      294.05      320.71     10.48 o 
  10   4   2        5.65       10.15      2.78 o 
  11   4   2      228.24      243.41      9.73 o 
  12   4   2      180.76      193.34      8.93 o 
  13   4   2       69.61       85.82     14.17 o 
  14   4   2      150.88      161.49     16.05 o 
  15   4   2        0.28       -2.46      3.77 o 
  16   4   2       23.21        7.04      4.94 o 
 -16   5   2        0.26        1.96      4.77 o 
 -15   5   2        9.37        5.66      4.65 o 
 -14   5   2      160.62      180.26     11.94 o 
 -13   5   2       87.83      100.00      8.98 o 
 -12   5   2       88.59       84.56     11.56 o 
 -11   5   2       55.00       51.48      4.60 o 
 -10   5   2        9.65       10.55      2.67 o 
  -9   5   2      535.87      511.78     17.80 o 
  -8   5   2       39.81       39.29      3.69 o 
  -7   5   2     1399.74     1354.60     32.14 o 
  -6   5   2       48.70       56.49      3.18 o 
  -5   5   2        0.31        1.13      0.96 o 
  -4   5   2      224.02      191.99      5.15 o 
  -3   5   2     3982.86     4308.12     92.82 o 
  -2   5   2     5642.85     5962.40    223.87 o 
  -1   5   2      726.25      606.64     24.97 o 
   1   5   2     1860.55     2004.70     80.84 o 
   2   5   2     3077.74     3360.68     64.56 o 
   3   5   2       43.98       56.48      3.68 o 
   4   5   2     2150.37     2343.48     51.27 o 
   5   5   2      618.99      620.33     15.31 o 
   6   5   2      971.33      943.62     19.69 o 
   7   5   2      658.43      633.57     23.92 o 
   8   5   2      410.62      379.39     11.42 o 
   9   5   2      123.94      131.80      5.02 o 
  10   5   2       40.29       35.64      4.07 o 
  11   5   2       48.61       44.11      5.58 o 
  12   5   2       36.12       32.43      5.35 o 
  13   5   2      102.49       92.31      8.48 o 
  14   5   2        0.80        2.73      3.85 o 
  15   5   2      120.73      127.61     10.84 o 
  16   5   2        1.38       -3.20      5.20 o 
 -16   6   2       41.57       49.76      7.58 o 
 -15   6   2       40.36       40.09      7.01 o 
 -14   6   2       23.82       21.97      5.47 o 
 -13   6   2        1.93        1.75      3.84 o 
 -12   6   2        1.36        3.36      2.60 o 
 -11   6   2       49.18       52.05      4.52 o 
 -10   6   2       34.04       30.20      3.56 o 
  -9   6   2      490.55      421.35     15.48 o 
  -8   6   2     1145.29      900.61     22.81 o 
  -7   6   2       58.48       93.24      4.38 o 
  -6   6   2     1898.28     1886.50     37.05 o 
  -5   6   2       61.29       46.60      2.76 o 
  -4   6   2      328.04      348.82      8.14 o 
  -3   6   2      876.71     1033.87     24.19 o 
  -2   6   2      443.60      495.71     17.51 o 
  -1   6   2      930.56     1103.35     22.08 o 
   0   6   2        6.33       12.03      2.28 o 
   1   6   2      571.78      661.83     13.37 o 
   2   6   2      703.43      758.20     13.86 o 
   3   6   2      399.06      423.16     18.95 o 
   4   6   2       36.38       74.27      9.90 o 
   5   6   2      228.25      272.51     25.09 o 
   6   6   2       96.66       93.92      3.55 o 
   7   6   2      442.22      449.50     14.86 o 
   8   6   2      396.71      339.67     19.49 o 
   9   6   2      379.31      355.30     17.91 o 
  10   6   2       27.25       27.19      4.35 o 
  11   6   2       25.13       27.07      4.71 o 
  12   6   2        1.49        2.87      3.51 o 
  13   6   2       36.84       37.74     10.26 o 
  14   6   2        3.53        6.42      4.06 o 
  15   6   2        9.42       10.54      5.05 o 
  16   6   2       10.45        9.96      5.57 o 
 -16   7   2       48.29       45.17      9.96 o 
 -15   7   2       19.54       26.23      6.04 o 
 -14   7   2       67.75       61.82      7.57 o 
 -13   7   2       17.81        6.75      6.13 o 
 -12   7   2       42.69       52.86      5.52 o 
 -11   7   2      151.60      150.81      9.32 o 
 -10   7   2        0.02        3.09      2.81 o 
  -9   7   2        2.35       10.70      3.25 o 
  -8   7   2        9.58       22.21      4.06 o 
  -7   7   2     1291.25     1252.91     25.97 o 
  -6   7   2      136.16      113.92      4.36 o 
  -5   7   2       25.16       25.82      2.10 o 
  -4   7   2     1156.64     1318.03     25.99 o 
  -3   7   2       84.12       83.13      5.16 o 
  -2   7   2     1465.10     1463.11     33.31 o 
  -1   7   2     4527.30     4708.71     88.40 o 
   0   7   2      113.36      100.21      4.09 o 
   1   7   2      202.07      222.46      7.11 o 
   2   7   2       20.70       34.46      2.98 o 
   3   7   2     1161.07     1320.62     21.48 o 
   4   7   2      203.32      267.61      9.13 o 
   5   7   2      374.02      426.68     11.76 o 
   6   7   2        6.37        9.84      1.48 o 
   7   7   2      255.96      241.63      9.67 o 
   8   7   2     1123.15     1092.96     32.13 o 
   9   7   2       46.24       38.66      4.63 o 
  10   7   2      293.64      295.92      9.71 o 
  11   7   2        8.10        4.29      3.21 o 
  12   7   2        0.47        3.69      3.69 o 
  13   7   2      101.02      106.48      9.18 o 
  14   7   2       42.13       43.80      6.64 o 
  15   7   2        0.14        7.53      4.42 o 
 -16   8   2        6.82       11.64      7.99 o 
 -15   8   2       94.05      114.94     10.26 o 
 -14   8   2        9.33        5.63      4.45 o 
 -13   8   2      328.78      320.14     14.92 o 
 -12   8   2        4.59        5.35      2.99 o 
 -11   8   2       68.62       75.46      6.97 o 
 -10   8   2       83.45       79.28      6.98 o 
  -9   8   2      220.63      215.15      9.93 o 
  -8   8   2      441.01      495.21     17.69 o 
  -7   8   2      251.29      264.92      7.73 o 
  -6   8   2      419.98      372.38      9.41 o 
  -5   8   2     1653.78     1564.49     30.93 o 
  -4   8   2     1001.40      972.25     23.77 o 
  -3   8   2      272.30      258.97     15.44 o 
  -2   8   2       12.63       12.48      1.64 o 
  -1   8   2     1132.11     1228.02     24.88 o 
   0   8   2      203.91      207.82     12.17 o 
   1   8   2       90.18      106.73      3.38 o 
   2   8   2      472.98      473.85      9.40 o 
   3   8   2      156.12      140.09      4.29 o 
   4   8   2     1683.18     1692.44     29.69 o 
   5   8   2       37.74       34.44      5.32 o 
   6   8   2       50.13       55.09      3.89 o 
   7   8   2        1.84        0.80      2.09 o 
   8   8   2      144.77      128.64      7.15 o 
   9   8   2       20.19       33.88      8.69 o 
  10   8   2       90.14       95.06      7.59 o 
  11   8   2      111.42      116.28      8.71 o 
  12   8   2      179.99      178.08     12.78 o 
  13   8   2      162.72      168.50     23.45 o 
  14   8   2        4.08        2.83      4.21 o 
  15   8   2       63.50       55.97      7.59 o 
 -15   9   2       15.21       11.64      5.13 o 
 -14   9   2       12.19       15.10      5.04 o 
 -13   9   2        3.93       12.98      3.55 o 
 -12   9   2      300.25      302.64     10.98 o 
 -11   9   2      235.78      220.63     15.21 o 
 -10   9   2      363.67      353.60     23.43 o 
  -9   9   2      322.59      323.02     12.78 o 
  -8   9   2        1.10        1.56      1.95 o 
  -7   9   2        2.68        1.18      1.40 o 
  -6   9   2       32.81       38.03      3.71 o 
  -5   9   2      114.78      104.58      5.19 o 
  -4   9   2      269.72      293.65      9.48 o 
  -3   9   2      382.64      382.87     11.23 o 
  -2   9   2       44.95       48.81      4.42 o 
  -1   9   2       98.38       86.38      3.60 o 
   0   9   2        0.99        1.51      1.67 o 
   1   9   2       23.49       31.33      2.52 o 
   2   9   2       30.51       30.65      1.64 o 
   3   9   2      286.76      264.66      6.13 o 
   4   9   2      537.91      597.77     11.87 o 
   5   9   2       11.98       19.24      1.87 o 
   6   9   2     2070.22     1836.75     42.10 o 
   7   9   2      257.64      259.15     10.29 o 
   8   9   2      138.72      163.08      8.15 o 
   9   9   2      171.93      161.87      8.60 o 
  10   9   2       12.47       16.21      3.98 o 
  11   9   2       46.23       44.51      4.33 o 
  12   9   2        7.76        5.02      4.78 o 
  13   9   2      115.77      130.42     11.66 o 
  14   9   2        6.70       10.56      4.72 o 
  15   9   2      131.55      128.98     10.82 o 
 -15  10   2      133.85      132.39     17.26 o 
 -14  10   2      141.20      147.50     17.83 o 
 -13  10   2       52.15       57.09      5.32 o 
 -12  10   2      133.14      131.65      9.00 o 
 -11  10   2      107.92      103.79     13.16 o 
 -10  10   2        0.96        1.50      2.91 o 
  -9  10   2        0.80        7.32      2.80 o 
  -8  10   2        1.02        3.71      3.01 o 
  -7  10   2        4.08        6.75      2.36 o 
  -6  10   2     1147.39     1035.41     32.08 o 
  -5  10   2        3.68        6.17      2.10 o 
  -4  10   2      495.20      436.09     12.93 o 
  -3  10   2      151.95      156.45      5.64 o 
  -2  10   2       40.24       45.25      3.21 o 
  -1  10   2      191.93      193.07      6.14 o 
   0  10   2       79.76       79.55      3.66 o 
   1  10   2      185.75      195.39      6.01 o 
   2  10   2        9.83       16.16      2.63 o 
   3  10   2      399.57      378.82      9.56 o 
   4  10   2     1199.25     1152.68     21.15 o 
   5  10   2      125.81       93.19      5.88 o 
   6  10   2       63.73       49.37      3.15 o 
   7  10   2       80.43       65.09      5.32 o 
   8  10   2      116.20      105.03     11.64 o 
   9  10   2      149.62      136.81      7.87 o 
  10  10   2       22.64       24.03      4.49 o 
  11  10   2       12.12       10.81      4.05 o 
  12  10   2       94.50       84.97      7.91 o 
  13  10   2       90.74       84.38      8.18 o 
  14  10   2       38.28       44.29      6.78 o 
 -14  11   2        5.09       10.39      7.09 o 
 -13  11   2        0.22        1.98      3.96 o 
 -12  11   2      170.59      191.80     19.35 o 
 -11  11   2        2.34       -4.29      4.29 o 
 -10  11   2      142.45      141.86     15.17 o 
  -9  11   2      157.96      152.38     13.36 o 
  -8  11   2        0.60        3.33      2.95 o 
  -7  11   2       14.72        9.21      2.86 o 
  -6  11   2      114.86      123.19      9.16 o 
  -5  11   2       27.63       37.22      3.91 o 
  -4  11   2       17.40       19.71      3.69 o 
  -3  11   2      591.05      521.22     18.87 o 
  -2  11   2      626.70      588.03     14.09 o 
  -1  11   2       10.87        8.56      1.85 o 
   0  11   2      567.96      551.40     10.76 o 
   1  11   2       71.06       70.46      3.83 o 
   2  11   2       20.64       35.41      3.64 o 
   3  11   2      164.46      149.60      6.02 o 
   4  11   2     1296.23     1228.86     25.79 o 
   5  11   2       40.60       27.73      2.63 o 
   6  11   2        8.00       10.67      2.27 o 
   7  11   2       39.17       31.16      2.97 o 
   8  11   2      254.00      267.01      8.69 o 
   9  11   2      542.28      567.25     33.96 o 
  10  11   2       99.48       91.73      7.94 o 
  11  11   2       97.95      105.65     15.00 o 
  12  11   2       31.25       36.47      8.48 o 
  13  11   2      148.06      148.96     10.69 o 
  14  11   2        3.16        9.24      4.60 o 
 -14  12   2        9.54        9.71      7.37 o 
 -13  12   2      174.73      177.29     11.57 o 
 -12  12   2       12.88        8.34      6.22 o 
 -11  12   2       49.31       38.49      8.91 o 
 -10  12   2       21.22       25.06      7.36 o 
  -9  12   2      292.07      254.60     18.32 o 
  -8  12   2     1056.52     1111.09     43.49 o 
  -7  12   2       92.66       78.55      6.15 o 
  -6  12   2      749.92      706.83     20.06 o 
  -5  12   2        3.33        3.92      1.82 o 
  -4  12   2      288.88      233.75      7.80 o 
  -3  12   2       65.21       64.09      4.88 o 
  -2  12   2      288.74      249.06      7.84 o 
  -1  12   2       97.71       88.12      4.64 o 
   0  12   2     1311.04     1264.24     23.94 o 
   1  12   2      547.76      525.29     13.28 o 
   2  12   2      319.07      296.17     11.81 o 
   3  12   2      339.68      357.82     11.63 o 
   4  12   2       59.47       60.22      3.85 o 
   5  12   2       52.40       52.77      3.60 o 
   6  12   2      284.82      258.50      8.87 o 
   7  12   2        0.70       -2.39      3.09 o 
   8  12   2      154.97      155.22      6.16 o 
   9  12   2      456.79      458.39     13.02 o 
  10  12   2       11.74       12.10      2.63 o 
  11  12   2       17.31       17.16      2.97 o 
  12  12   2       45.11       46.26      6.16 o 
  13  12   2       72.67       68.06     11.14 o 
 -13  13   2      157.54      174.23     19.21 o 
 -12  13   2      100.52      102.94     14.66 o 
 -11  13   2       23.02       28.39      8.21 o 
 -10  13   2       27.45       22.23      7.40 o 
  -9  13   2        0.40       -0.89      4.20 o 
  -8  13   2        4.78        5.13      3.55 o 
  -7  13   2       45.20       42.80      4.09 o 
  -6  13   2        0.10        0.36      1.87 o 
  -5  13   2       27.79       29.95      3.39 o 
  -4  13   2        4.12        3.01      1.84 o 
  -3  13   2      957.54      912.95     20.92 o 
  -2  13   2       62.18       72.43      4.62 o 
  -1  13   2      579.61      595.50     13.25 o 
   0  13   2       92.04      103.68      4.65 o 
   1  13   2      161.87      140.47      8.32 o 
   2  13   2       25.69       22.58      2.70 o 
   3  13   2      158.49      173.31      6.96 o 
   4  13   2        0.89        2.32      1.63 o 
   5  13   2        0.11        2.18      1.65 o 
   6  13   2      434.89      433.20     13.09 o 
   7  13   2      216.61      214.14      9.96 o 
   8  13   2      156.84      147.35      7.21 o 
   9  13   2       81.92       90.80      7.09 o 
  10  13   2       21.29       18.42      2.91 o 
  11  13   2      183.02      164.87     14.20 o 
  12  13   2       44.15       45.02      9.10 o 
  13  13   2       19.12       18.44      7.63 o 
 -12  14   2        4.67        1.23      5.62 o 
 -11  14   2      309.67      304.83     22.32 o 
 -10  14   2        0.19        3.12      5.08 o 
  -9  14   2       27.69       18.10      4.36 o 
  -8  14   2       20.36       16.58      3.52 o 
  -7  14   2        0.03       -0.12      2.01 o 
  -6  14   2      269.78      288.71      9.63 o 
  -5  14   2        1.95        1.77      1.91 o 
  -4  14   2       10.10       11.02      2.60 o 
  -3  14   2       45.79       50.51      4.13 o 
  -2  14   2       35.10       31.24      3.31 o 
  -1  14   2      132.40      108.12      5.12 o 
   0  14   2        0.39        3.90      1.86 o 
   1  14   2        0.01        2.44      1.53 o 
   2  14   2       83.75       93.90      4.79 o 
   3  14   2       24.47       29.85      3.13 o 
   4  14   2       32.91       25.39      2.92 o 
   5  14   2      177.81      170.27      7.20 o 
   6  14   2       42.88       52.02      4.24 o 
   7  14   2      105.20      102.80      6.13 o 
   8  14   2      217.99      220.24      9.73 o 
   9  14   2        2.67       -0.14      4.04 o 
  10  14   2        3.23       -0.14      4.38 o 
  11  14   2       68.36       68.65     10.50 o 
  12  14   2        9.58        8.65      5.60 o 
 -12  15   2       91.32      104.52     14.86 o 
 -11  15   2        0.02       -1.22      5.10 o 
 -10  15   2      181.60      180.59     18.76 o 
  -9  15   2        0.21        7.30      5.28 o 
  -8  15   2       24.11       25.62      4.49 o 
  -7  15   2       71.26       75.12      5.61 o 
  -6  15   2       26.88       23.11      3.35 o 
  -5  15   2       44.68       37.96      3.89 o 
  -4  15   2      254.30      241.71      8.65 o 
  -3  15   2      174.81      178.86      7.16 o 
  -2  15   2       42.65       54.44      3.95 o 
  -1  15   2       12.04       10.03      2.15 o 
   0  15   2       98.13       89.11      5.38 o 
   1  15   2       34.41       37.28      4.77 o 
   2  15   2       45.27       40.18      3.28 o 
   3  15   2        3.66        6.13      2.60 o 
   4  15   2       44.16       44.12      4.04 o 
   5  15   2        1.57        1.43      2.06 o 
   6  15   2        3.20       14.18      2.93 o 
   7  15   2       82.49       99.67      5.96 o 
   8  15   2      130.02      117.13     12.81 o 
   9  15   2        8.13        4.09      4.90 o 
  10  15   2       15.59       10.79      5.88 o 
  11  15   2       50.39       32.90      8.38 o 
 -11  16   2        5.97        0.23      5.86 o 
 -10  16   2        4.79        6.48      6.19 o 
  -9  16   2        0.40        1.53      5.16 o 
  -8  16   2      240.32      232.78     22.99 o 
  -7  16   2       13.67       17.02      3.77 o 
  -6  16   2       35.76       35.21      4.75 o 
  -5  16   2      100.67      102.76      6.38 o 
  -4  16   2       13.56       12.67      2.82 o 
  -3  16   2        7.22       11.35      2.71 o 
  -2  16   2       31.22       35.61      3.41 o 
  -1  16   2        1.19        1.15      2.02 o 
   0  16   2      214.73      215.78      8.07 o 
   1  16   2      630.91      641.98     16.53 o 
   2  16   2      141.12      130.15      6.32 o 
   3  16   2      191.29      198.94      9.64 o 
   4  16   2        0.07       -1.52      1.76 o 
   5  16   2       13.50       11.47      2.73 o 
   6  16   2       75.12       84.60      5.78 o 
   7  16   2        5.71       12.58      2.44 o 
   8  16   2       41.61       35.93      8.06 o 
   9  16   2       77.30       65.44     10.26 o 
  10  16   2        9.38       20.38      6.70 o 
 -10  17   2        1.95        9.22      6.86 o 
  -9  17   2       26.46       23.57      8.35 o 
  -8  17   2       26.94       35.68      9.02 o 
  -7  17   2       13.87       13.04      6.59 o 
  -6  17   2      103.36      119.76      8.70 o 
  -5  17   2       95.65       87.61      6.08 o 
  -4  17   2      136.47      152.65      7.74 o 
  -3  17   2        4.73        5.58      2.27 o 
  -2  17   2       23.83       20.48      2.91 o 
  -1  17   2       87.53       97.50      6.16 o 
   0  17   2      113.83      120.07      6.76 o 
   1  17   2      116.02      111.06      6.50 o 
   2  17   2        3.75        6.96      3.51 o 
   3  17   2       94.17      101.49      6.77 o 
   4  17   2       51.48       50.43      4.01 o 
   5  17   2      488.22      502.11     17.34 o 
   6  17   2      266.92      281.15     16.36 o 
   7  17   2        2.28        5.21      4.99 o 
   8  17   2       12.70       24.26      7.41 o 
   9  17   2       18.21       13.94      6.51 o 
  -8  18   2       56.56       51.86     10.77 o 
  -7  18   2        7.02       10.77      6.68 o 
  -6  18   2        5.79        7.77      4.85 o 
  -5  18   2      416.77      419.35     18.91 o 
  -4  18   2      146.35      148.17     11.87 o 
  -3  18   2       16.36       18.16      3.43 o 
  -2  18   2        9.35        5.89      2.60 o 
  -1  18   2      555.33      572.73     15.92 o 
   0  18   2        7.85       10.26      2.89 o 
   1  18   2      103.23       98.20      6.26 o 
   2  18   2        7.39       19.72      4.08 o 
   3  18   2       86.92       84.40      6.11 o 
   4  18   2       13.08       14.08      4.80 o 
   5  18   2       26.93       30.20      6.76 o 
   6  18   2       73.19       57.06      9.79 o 
   7  18   2        1.93       -4.52      4.52 o 
   8  18   2      212.85      219.36     17.43 o 
  -7  19   2        1.90       -0.03      5.90 o 
  -6  19   2      121.83      102.51     14.55 o 
  -5  19   2        4.06        6.55      3.58 o 
  -4  19   2      104.63       96.71     14.49 o 
  -3  19   2      180.33      153.07     12.35 o 
  -2  19   2       72.74       66.66      9.14 o 
  -1  19   2       59.35       60.60      7.88 o 
   0  19   2        1.99        4.50      3.75 o 
   1  19   2       33.63       32.12      5.93 o 
   2  19   2       23.04       32.79      7.26 o 
   3  19   2       12.88       11.21      4.61 o 
   4  19   2       16.14       13.80      5.80 o 
   5  19   2       59.92       52.05      6.68 o 
   6  19   2      124.53      126.48     14.66 o 
  -5  20   2        2.01        4.97      4.19 o 
  -4  20   2      135.07      142.25     12.18 o 
  -3  20   2       37.82       39.66      6.90 o 
  -2  20   2        6.46       15.58      5.14 o 
  -1  20   2       72.82       68.43     10.90 o 
   0  20   2        7.60        7.40      4.25 o 
   1  20   2        7.06        7.23      4.30 o 
   2  20   2       17.93       21.47      5.42 o 
   3  20   2        1.10        2.20      4.51 o 
 -17   1   3      100.46       91.33      9.54 o 
 -16   1   3      138.85      185.74     17.83 o 
 -15   1   3       19.92       15.28      5.26 o 
 -14   1   3        3.80        5.40      3.42 o 
 -13   1   3       22.07       16.05      3.68 o 
 -12   1   3       11.08        9.35      2.71 o 
 -11   1   3       83.68       86.97      6.65 o 
 -10   1   3      136.17      118.82      5.63 o 
  -9   1   3     2168.98     2070.98     36.20 o 
  -8   1   3     1788.17     1626.86     25.90 o 
  -7   1   3      282.55      247.07      5.25 o 
  -6   1   3       44.76       55.63      2.37 o 
  -5   1   3       89.00      147.01      6.90 o 
  -4   1   3       37.70       23.53      2.56 o 
  -3   1   3       79.33       -0.07      0.32 o 
   0   1   3       19.13        6.96      2.00 o 
   2   1   3     6640.38     6660.48    183.30 o 
   4   1   3      117.41      100.14      9.31 o 
   5   1   3       10.79       20.81      2.39 o 
   6   1   3      551.59      611.12     15.23 o 
   7   1   3       41.67       50.79      3.41 o 
   8   1   3     1288.24     1343.20     31.32 o 
   9   1   3        3.68        6.62      2.60 o 
  10   1   3      394.81      365.48     14.60 o 
  11   1   3        1.78        1.19      2.77 o 
  12   1   3        0.46        1.87      3.29 o 
  13   1   3       40.12       39.41      6.30 o 
  14   1   3       15.58        8.19      4.65 o 
  15   1   3       71.06       71.11     10.56 o 
  16   1   3        2.71       11.16      5.83 o 
 -17   2   3       12.19       20.45      7.15 o 
 -16   2   3       71.05       84.33     19.15 o 
 -15   2   3       19.08       17.29      7.70 o 
 -14   2   3        1.16        3.62      3.52 o 
 -13   2   3        8.52       13.62      3.54 o 
 -12   2   3        6.29        2.61      2.78 o 
 -11   2   3      898.03      875.54     20.07 o 
 -10   2   3      411.64      427.49     11.97 o 
  -9   2   3      942.20      858.81     16.59 o 
  -8   2   3      569.51      497.40     10.45 o 
  -7   2   3       65.01       74.55      3.24 o 
  -6   2   3       41.53       65.36      3.10 o 
  -5   2   3      744.44      788.92     17.84 o 
  -3   2   3     2421.64       -0.27      0.64 o 
   0   2   3     1080.71     1159.66     48.94 o 
   1   2   3      325.91      396.70     39.69 o 
   2   2   3     2733.74     2922.28     65.48 o 
   3   2   3     2683.45     2975.61     79.57 o 
   4   2   3      742.69      815.01     19.59 o 
   5   2   3        3.76        4.51      0.94 o 
   6   2   3        4.94        5.13      1.35 o 
   7   2   3      170.14      145.37      6.84 o 
   8   2   3     2729.43     2657.59     58.87 o 
   9   2   3       92.58       87.51      5.34 o 
  10   2   3        8.65        7.66      2.61 o 
  11   2   3       24.53       27.52      3.87 o 
  12   2   3      196.65      186.21      8.67 o 
  13   2   3       12.23       16.22      3.91 o 
  14   2   3       27.49       31.94      5.12 o 
  15   2   3        0.02       -2.42      3.24 o 
  16   2   3      105.22      123.31     13.52 o 
 -17   3   3       13.43        8.93      5.65 o 
 -16   3   3       14.81       11.37      4.46 o 
 -15   3   3       65.12       72.85      6.85 o 
 -14   3   3        7.80       14.97      4.04 o 
 -13   3   3      170.66      166.53      8.87 o 
 -12   3   3        2.72        3.31      4.24 o 
 -11   3   3       95.60       84.24      4.52 o 
 -10   3   3      185.70      215.96      6.82 o 
  -9   3   3       15.06       12.06      1.92 o 
  -8   3   3      722.41      686.09     13.59 o 
  -7   3   3      376.36      362.22     14.15 o 
  -6   3   3      760.84      747.89     17.95 o 
  -5   3   3      864.83      858.12     19.91 o 
  -4   3   3    10328.04    11435.10    414.82 o 
  -3   3   3        2.45       -0.18      0.45 o 
  -2   3   3      409.55      477.92     14.52 o 
  -1   3   3       80.11       68.45      4.15 o 
   1   3   3      407.87      456.09     14.88 o 
   2   3   3       91.20       39.75      4.48 o 
   3   3   3      353.63      555.93     13.11 o 
   4   3   3     2054.16     2079.15     35.88 o 
   5   3   3      549.02      621.78     11.68 o 
   6   3   3      297.08      312.88      6.05 o 
   7   3   3        1.26        5.84      1.54 o 
   8   3   3      195.75      209.49     10.71 o 
   9   3   3      259.81      284.13      9.64 o 
  10   3   3      192.58      168.69      7.46 o 
  11   3   3      300.45      311.16     13.27 o 
  12   3   3        8.17       14.29      3.55 o 
  13   3   3      334.47      343.66     12.92 o 
  14   3   3       10.69       17.14      7.82 o 
  15   3   3        1.19        1.21      4.17 o 
  16   3   3       11.92        8.45      5.36 o 
 -17   4   3       44.43       72.88     14.45 o 
 -16   4   3        0.44       10.32      5.33 o 
 -15   4   3       50.33       40.06      9.04 o 
 -14   4   3       52.53       64.24      7.65 o 
 -13   4   3       54.17       57.37      9.24 o 
 -12   4   3       40.71       43.39      5.91 o 
 -11   4   3       16.43       14.81      2.84 o 
 -10   4   3       20.69       22.55      2.67 o 
  -9   4   3      382.55      369.22     12.67 o 
  -8   4   3       32.86       36.77      3.36 o 
  -7   4   3      313.01      284.87     12.95 o 
  -6   4   3      973.63      968.72     17.78 o 
  -5   4   3       96.82      134.92      4.25 o 
  -4   4   3       95.72       88.86      4.66 o 
  -3   4   3        4.42       14.00      2.71 o 
  -1   4   3        0.55        0.21      0.55 o 
   0   4   3      489.16        0.20      0.37 o 
   1   4   3      264.03      324.48     10.36 o 
   2   4   3     1416.98     1526.31     38.09 o 
   4   4   3       99.29      115.73      7.05 o 
   5   4   3      129.34      144.75      5.78 o 
   6   4   3        2.91        1.94      1.16 o 
   7   4   3       84.09       97.51      3.72 o 
   8   4   3       56.16       87.00      5.13 o 
   9   4   3      602.87      537.05     15.18 o 
  10   4   3      197.18      201.12      8.19 o 
  11   4   3      118.23       95.69      6.50 o 
  12   4   3       15.00       15.99      3.79 o 
  13   4   3      118.37      126.96      8.45 o 
  14   4   3        7.03        4.01      4.09 o 
  15   4   3        0.17        3.62      6.32 o 
  16   4   3       12.53       11.04      5.32 o 
 -16   5   3        0.08       -1.82      4.28 o 
 -15   5   3        9.45        6.94      4.82 o 
 -14   5   3        3.14        0.59      3.84 o 
 -13   5   3      105.70       95.74      8.70 o 
 -12   5   3       10.45       15.97      3.16 o 
 -11   5   3      253.21      277.29     15.91 o 
 -10   5   3      416.36      403.95     12.28 o 
  -9   5   3       18.12       32.46      8.79 o 
  -8   5   3     1522.00     1400.81     40.27 o 
  -7   5   3      138.14      125.56      4.18 o 
  -6   5   3       40.59       32.24      2.12 o 
  -5   5   3     1035.04     1121.64     22.61 o 
  -4   5   3     1901.06     2007.64     38.43 o 
  -3   5   3     2317.78     2430.01     53.40 o 
  -2   5   3       96.91       92.33      4.23 o 
  -1   5   3      160.72      155.62      5.38 o 
   0   5   3     1047.15     1252.46     34.26 o 
   1   5   3      819.51      843.97     32.78 o 
   2   5   3      125.71      150.69      4.41 o 
   3   5   3      351.16      399.75     13.11 o 
   4   5   3     2086.95     2101.86     41.22 o 
   5   5   3      735.41      793.15     14.63 o 
   6   5   3      159.98      146.92      5.58 o 
   7   5   3       21.81       28.73      2.88 o 
   8   5   3      864.16      881.43     20.42 o 
   9   5   3       50.53       72.29      9.69 o 
  10   5   3      128.79      110.15      9.88 o 
  11   5   3        8.86       14.19      3.19 o 
  12   5   3        0.82        2.63      3.39 o 
  13   5   3       47.31       47.44      6.43 o 
  14   5   3      164.79      170.09     30.61 o 
  15   5   3       38.80       30.48      6.25 o 
  16   5   3        4.03        3.59      4.61 o 
 -16   6   3       33.12       38.03      7.69 o 
 -15   6   3        7.78       13.30      5.77 o 
 -14   6   3       26.26       26.97      5.75 o 
 -13   6   3        1.35        0.82      3.64 o 
 -12   6   3      239.05      242.24      9.30 o 
 -11   6   3      440.57      456.55     13.82 o 
 -10   6   3      721.64      708.04     23.61 o 
  -9   6   3      504.42      504.70     17.67 o 
  -8   6   3       10.72        7.23      2.20 o 
  -7   6   3      326.53      341.95     11.90 o 
  -6   6   3      167.08      163.01      5.27 o 
  -5   6   3      550.01      520.62     11.66 o 
  -4   6   3      178.32      151.33      5.54 o 
  -3   6   3        9.81        9.49      1.90 o 
  -2   6   3      138.49      190.81      6.99 o 
  -1   6   3      956.86      987.85     19.40 o 
   0   6   3     3022.39     3090.11     55.59 o 
   1   6   3      542.62      505.95     10.48 o 
   2   6   3       48.83       40.90      3.35 o 
   3   6   3      529.88      548.40     13.96 o 
   4   6   3      332.50      307.46      6.37 o 
   5   6   3      402.92      376.93      7.84 o 
   6   6   3       70.81       80.96      3.34 o 
   7   6   3      629.27      601.60     15.76 o 
   8   6   3      841.21      874.70     29.80 o 
   9   6   3      657.27      631.00     14.42 o 
  10   6   3      212.52      202.97     10.01 o 
  11   6   3       19.59       31.53      8.69 o 
  12   6   3       41.65       37.37     13.32 o 
  13   6   3      303.02      318.84     14.89 o 
  14   6   3        0.12       -2.26      3.70 o 
  15   6   3        5.28        7.28      5.98 o 
  16   6   3        9.49        8.81      5.12 o 
 -16   7   3       53.46       52.68     11.19 o 
 -15   7   3       61.30       67.95     11.57 o 
 -14   7   3        0.04        2.21      4.19 o 
 -13   7   3      334.28      335.02     11.70 o 
 -12   7   3      164.99      160.48      9.03 o 
 -11   7   3       54.33       49.13      4.61 o 
 -10   7   3        8.12        7.78      3.23 o 
  -9   7   3      862.03      784.86     25.01 o 
  -8   7   3        4.26       -1.11      1.69 o 
  -7   7   3       30.08       32.26      2.79 o 
  -6   7   3      126.83      110.47      4.39 o 
  -5   7   3       66.91       60.12      3.52 o 
  -4   7   3     1426.94     1315.62     30.79 o 
  -3   7   3      391.49      406.93     11.36 o 
  -2   7   3      396.35      481.95     10.71 o 
  -1   7   3       41.56       43.53      2.57 o 
   0   7   3     2904.09     3199.14     49.02 o 
   1   7   3       83.45       62.66      2.82 o 
   2   7   3      772.23      753.52     12.85 o 
   3   7   3     1433.23     1621.90     26.01 o 
   4   7   3      797.05      833.92     16.86 o 
   5   7   3     1736.41     1850.39     32.89 o 
   6   7   3        1.66        4.83      1.21 o 
   7   7   3       42.61       28.64      3.58 o 
   8   7   3      150.70      134.23      9.64 o 
   9   7   3      221.95      227.57     20.86 o 
  10   7   3       45.83       59.85      6.02 o 
  11   7   3       44.57       45.17      8.24 o 
  12   7   3       58.58       73.37      8.46 o 
  13   7   3        2.22       21.70      5.12 o 
  14   7   3        4.31        2.61      4.09 o 
  15   7   3        2.82       11.67      4.68 o 
 -16   8   3       43.70       49.74     12.41 o 
 -15   8   3       30.80       30.71      7.94 o 
 -14   8   3       88.17       87.67     12.41 o 
 -13   8   3        1.12        4.45      3.21 o 
 -12   8   3      120.98      114.56      7.01 o 
 -11   8   3       22.68       18.97      4.34 o 
 -10   8   3       54.91       36.67      4.89 o 
  -9   8   3        0.12        6.91      2.85 o 
  -8   8   3      249.79      216.62     10.60 o 
  -7   8   3        5.01        6.33      1.71 o 
  -6   8   3       22.08       25.30      2.23 o 
  -5   8   3     1229.51     1139.82     27.68 o 
  -4   8   3      117.70      138.13     10.12 o 
  -3   8   3      269.80      283.42      8.53 o 
  -2   8   3        7.81       12.05      2.93 o 
  -1   8   3       15.93       18.59      1.86 o 
   0   8   3      137.62      110.06      3.83 o 
   1   8   3       91.36      103.38      2.91 o 
   2   8   3      209.30      210.22      4.66 o 
   3   8   3      730.73      750.20     13.03 o 
   4   8   3     1011.52     1050.82     20.98 o 
   5   8   3      296.32      290.08      5.88 o 
   6   8   3      577.18      591.23     13.06 o 
   7   8   3        5.18        3.64      2.22 o 
   8   8   3       15.75       13.17      3.93 o 
   9   8   3        0.03        1.99      2.68 o 
  10   8   3      262.77      261.39      8.91 o 
  11   8   3       45.56       58.36      6.25 o 
  12   8   3       71.75       63.34      7.07 o 
  13   8   3       86.85       84.56     10.31 o 
  14   8   3        0.07        5.93      4.39 o 
  15   8   3       78.74       77.12      8.72 o 
 -15   9   3       16.75       13.13      5.10 o 
 -14   9   3       60.60       67.00      8.50 o 
 -13   9   3      340.49      365.97     12.59 o 
 -12   9   3       15.60       12.67      3.98 o 
 -11   9   3        0.01        0.05      3.01 o 
 -10   9   3      137.96      130.37      8.12 o 
  -9   9   3       82.55       83.28      6.22 o 
  -8   9   3      153.15      153.43     15.35 o 
  -7   9   3      107.67       84.48      5.82 o 
  -6   9   3      223.37      201.75      8.07 o 
  -5   9   3      147.22      154.05     10.68 o 
  -4   9   3     3443.86     3165.50     70.53 o 
  -3   9   3      120.70       86.14      4.58 o 
  -2   9   3       41.36       35.06      2.36 o 
   1   9   3        0.25        2.12      0.97 o 
   2   9   3       24.84       36.11      1.96 o 
   3   9   3       51.21       59.47      4.83 o 
   4   9   3      398.35      410.43      8.67 o 
   5   9   3     1046.36     1004.60     20.67 o 
   6   9   3      287.08      261.73      6.49 o 
   7   9   3        2.82        5.17      3.53 o 
   8   9   3        0.40        7.59      2.88 o 
   9   9   3       20.15       20.94      3.95 o 
  10   9   3       92.28      110.13     10.76 o 
  11   9   3      107.53       88.52      7.66 o 
  12   9   3       13.83       11.66      4.30 o 
  13   9   3      191.26      203.38     11.70 o 
  14   9   3        2.60        3.14      6.21 o 
  15   9   3       59.72       87.54     18.93 o 
 -15  10   3       22.68       15.29      8.61 o 
 -14  10   3       74.38       99.60     15.15 o 
 -13  10   3      217.25      221.30     13.78 o 
 -12  10   3        0.08        0.32      5.89 o 
 -11  10   3      304.26      300.07     21.27 o 
 -10  10   3      367.70      389.54     24.30 o 
  -9  10   3      169.13      155.27     13.72 o 
  -8  10   3      196.06      178.02     10.19 o 
  -7  10   3      189.97      203.11      8.49 o 
  -6  10   3      123.46      104.70      9.04 o 
  -5  10   3       91.11       70.44      8.90 o 
  -4  10   3      917.07      894.31     22.85 o 
  -3  10   3     1981.90     1866.56     37.71 o 
  -2  10   3      373.25      352.59      9.40 o 
  -1  10   3     1432.64     1333.86     27.56 o 
   0  10   3      317.48      306.42      7.87 o 
   1  10   3        2.10       10.72      1.55 o 
   2  10   3       10.38       10.67      1.50 o 
   3  10   3      279.32      275.41      6.42 o 
   4  10   3       13.10       22.96      1.89 o 
   5  10   3        4.38        1.67      1.18 o 
   6  10   3      808.31      778.60     18.75 o 
   7  10   3        3.40        8.56      1.84 o 
   8  10   3      409.44      408.04     14.70 o 
   9  10   3       35.07       41.74      5.02 o 
  10  10   3       88.87       82.78      8.74 o 
  11  10   3      234.63      251.07     12.11 o 
  12  10   3       63.92       58.61      6.86 o 
  13  10   3       12.36       12.07      6.53 o 
  14  10   3        2.12        2.85      4.33 o 
 -14  11   3        7.18       18.24      8.73 o 
 -13  11   3        0.14       -4.71      5.66 o 
 -12  11   3        2.14        0.17      5.32 o 
 -11  11   3      707.66      728.69     38.69 o 
 -10  11   3        0.20        6.78      5.55 o 
  -9  11   3        2.37        3.18      4.34 o 
  -8  11   3      123.89      131.93     10.05 o 
  -7  11   3       19.62       35.46      5.76 o 
  -6  11   3      379.45      419.76     13.48 o 
  -5  11   3      305.52      287.93     10.22 o 
  -4  11   3      186.61      174.38     15.76 o 
  -3  11   3      295.29      286.85      8.55 o 
  -2  11   3     1760.98     1744.97     35.59 o 
  -1  11   3      311.30      311.62     10.37 o 
   0  11   3      759.56      747.94     15.14 o 
   1  11   3      897.61      808.39     15.89 o 
   2  11   3       84.21       80.54      4.01 o 
   3  11   3      650.15      668.56     15.24 o 
   4  11   3       78.13       54.14      2.69 o 
   5  11   3        0.19        0.76      1.19 o 
   6  11   3       56.50       52.51      3.11 o 
   7  11   3       99.87       96.36      4.25 o 
   8  11   3       23.43       28.38      3.21 o 
   9  11   3      498.60      502.01     13.67 o 
  10  11   3        3.17        1.33      1.89 o 
  11  11   3       18.90       17.35      4.31 o 
  12  11   3       42.38       51.96      6.48 o 
  13  11   3        6.92        7.68      4.33 o 
  14  11   3       20.32       15.04      9.95 o 
 -14  12   3      279.74      288.60     14.82 o 
 -13  12   3       63.49       74.31      8.18 o 
 -12  12   3        7.17       18.03      7.63 o 
 -11  12   3       29.26       34.58      8.76 o 
 -10  12   3        4.92        1.90      5.04 o 
  -9  12   3      400.57      399.64     24.79 o 
  -8  12   3        0.02        0.57      3.28 o 
  -7  12   3       20.39       11.97      3.10 o 
  -6  12   3        0.19       -0.05      3.01 o 
  -5  12   3        3.88        3.74      1.86 o 
  -4  12   3        1.75        0.05      2.13 o 
  -3  12   3       66.55       59.01      4.11 o 
  -2  12   3       32.60       29.84      4.27 o 
  -1  12   3        4.76        7.83      1.88 o 
   0  12   3       58.37       52.48      4.22 o 
   1  12   3       19.60       23.69      2.28 o 
   2  12   3      217.01      219.10      6.97 o 
   3  12   3       83.63       86.21      4.31 o 
   4  12   3        1.05        2.09      1.47 o 
   5  12   3      132.27      133.50      5.92 o 
   6  12   3       19.10       20.95      2.18 o 
   7  12   3       12.58       13.70      1.89 o 
   8  12   3       42.47       35.50      4.58 o 
   9  12   3       33.75       47.34     14.33 o 
  10  12   3       40.91       41.06      5.31 o 
  11  12   3       79.61       83.29      7.45 o 
  12  12   3       13.11        9.85      5.74 o 
  13  12   3        1.67       -0.06      3.84 o 
 -13  13   3       19.82        8.26      7.37 o 
 -12  13   3       59.07       55.57     11.28 o 
 -11  13   3       19.31       21.86      7.87 o 
 -10  13   3       48.31       53.60     10.67 o 
  -9  13   3       31.22       31.84      8.25 o 
  -8  13   3        2.38        1.23      3.72 o 
  -7  13   3      498.42      496.40     16.26 o 
  -6  13   3      120.53      100.28      5.99 o 
  -5  13   3        0.97       -0.40      1.88 o 
  -4  13   3        0.02        4.67      2.00 o 
  -3  13   3        5.04        0.45      1.68 o 
  -2  13   3       81.95       74.28      6.96 o 
  -1  13   3       55.06       42.13      3.88 o 
   0  13   3       22.75       20.28      2.33 o 
   1  13   3       99.72       86.19      4.15 o 
   2  13   3      791.67      780.09     18.02 o 
   3  13   3      564.42      565.90     13.91 o 
   4  13   3        1.25        2.62      2.91 o 
   5  13   3        7.51       15.13      2.62 o 
   6  13   3       16.81       19.69      2.46 o 
   7  13   3       51.36       45.20      7.24 o 
   8  13   3       93.69      107.79     11.14 o 
   9  13   3        4.79        2.78      4.12 o 
  10  13   3        1.55        6.39      4.65 o 
  11  13   3       64.26       55.38      9.20 o 
  12  13   3       39.91       26.88      7.58 o 
 -12  14   3      125.42      134.88     17.45 o 
 -11  14   3       43.75       36.34      9.63 o 
 -10  14   3      236.56      195.05     17.41 o 
  -9  14   3      128.20      121.32     10.09 o 
  -8  14   3        3.86        2.38      2.67 o 
  -7  14   3        0.02        2.24      2.20 o 
  -6  14   3       76.82       78.33      5.45 o 
  -5  14   3       13.73       12.07      2.65 o 
  -4  14   3        0.09        1.97      1.87 o 
  -3  14   3      149.03      161.39      6.60 o 
  -2  14   3      217.21      214.55      7.69 o 
  -1  14   3      294.96      279.99      8.07 o 
   0  14   3      348.13      350.16     15.47 o 
   1  14   3       16.27       17.13      2.53 o 
   2  14   3       27.23       34.14      2.85 o 
   3  14   3       31.74       30.60      3.03 o 
   4  14   3        3.39        5.04      1.84 o 
   5  14   3       10.77       11.35      2.19 o 
   6  14   3      228.11      261.35     16.35 o 
   7  14   3      141.97      159.89     12.35 o 
   8  14   3      145.96      152.82     12.56 o 
   9  14   3        2.23        0.80      4.08 o 
  10  14   3       42.03       23.08      6.58 o 
  11  14   3        3.33        3.34      4.93 o 
  12  14   3        0.30        2.53      5.07 o 
 -12  15   3        4.70        0.23      6.01 o 
 -11  15   3        1.60        5.49      6.29 o 
 -10  15   3       21.82       25.61      7.81 o 
  -9  15   3      158.95      157.99     17.57 o 
  -8  15   3        0.05        1.40      2.59 o 
  -7  15   3       68.67       67.87      5.40 o 
  -6  15   3      198.93      186.19      7.99 o 
  -5  15   3      232.10      213.48      9.52 o 
  -4  15   3        6.58        7.78      2.39 o 
  -3  15   3      232.17      220.19      8.14 o 
  -2  15   3      229.64      217.59      7.71 o 
  -1  15   3        7.93        4.60      1.89 o 
   0  15   3        7.89       14.24      2.80 o 
   1  15   3        4.78       10.06      2.35 o 
   2  15   3        5.91        8.91      1.96 o 
   3  15   3      575.79      590.47     14.98 o 
   4  15   3      141.03      145.81      6.62 o 
   5  15   3       45.39       43.40      3.62 o 
   6  15   3      134.81      138.67     11.89 o 
   7  15   3        0.82        3.87      4.50 o 
   8  15   3      503.23      493.03     26.26 o 
   9  15   3      114.25      110.76     12.42 o 
  10  15   3       50.45       59.55      9.60 o 
  11  15   3        0.03       -0.80      4.72 o 
 -11  16   3       12.18       13.61      7.39 o 
 -10  16   3       62.70       62.37     11.93 o 
  -9  16   3       65.32       61.90     11.58 o 
  -8  16   3        0.37        2.57      3.87 o 
  -7  16   3       21.28       23.18      3.69 o 
  -6  16   3       13.25       15.24      3.54 o 
  -5  16   3       10.01       11.69      2.80 o 
  -4  16   3        5.46        2.69      2.21 o 
  -3  16   3      127.43      128.81      7.06 o 
  -2  16   3       68.23       62.95      4.43 o 
  -1  16   3       14.99       14.82      2.85 o 
   0  16   3       43.75       41.00      4.98 o 
   1  16   3        6.04       12.27      2.58 o 
   2  16   3        2.05        4.09      2.09 o 
   3  16   3        0.63        0.07      1.63 o 
   4  16   3       49.68       57.14      4.54 o 
   5  16   3        4.94        7.61      2.53 o 
   6  16   3        0.04       -0.28      4.13 o 
   7  16   3      300.40      309.87     19.64 o 
   8  16   3       10.15       12.98      5.98 o 
   9  16   3        0.11       -2.62      4.38 o 
  10  16   3        0.40        4.31      5.40 o 
  -9  17   3       57.22       71.27     12.65 o 
  -8  17   3        4.06        9.07      6.50 o 
  -7  17   3      185.88      172.78     13.34 o 
  -6  17   3      465.99      450.88     20.59 o 
  -5  17   3        6.05        4.13      2.59 o 
  -4  17   3        1.50       -0.92      2.13 o 
  -3  17   3        3.96        8.10      2.67 o 
  -2  17   3       11.10       15.78      3.00 o 
  -1  17   3        0.25       -0.52      1.98 o 
   0  17   3      175.29      178.98      7.63 o 
   1  17   3        0.85        9.85      2.61 o 
   2  17   3        7.70       11.22      2.68 o 
   3  17   3      138.78      148.76     12.72 o 
   4  17   3        8.88       12.18      2.36 o 
   5  17   3       20.88       18.74      5.80 o 
   6  17   3       19.08       18.84      6.69 o 
   7  17   3        3.70        1.84      4.76 o 
   8  17   3       28.47       32.06      7.63 o 
   9  17   3        1.94       -1.60      5.10 o 
  -8  18   3      111.90       91.17     14.06 o 
  -7  18   3        9.26       16.20      7.32 o 
  -6  18   3      222.02      249.65     14.39 o 
  -5  18   3       33.10       39.08      6.90 o 
  -4  18   3       41.41       42.01      5.63 o 
  -3  18   3        1.71        6.49      3.19 o 
  -2  18   3        0.74       -0.05      2.24 o 
  -1  18   3       15.81       23.09      3.50 o 
   0  18   3       11.91       15.63      3.09 o 
   1  18   3      247.97      253.87      9.24 o 
   2  18   3        1.21       -0.40      2.14 o 
   3  18   3      150.38      128.06      7.03 o 
   4  18   3       43.37       48.30      5.40 o 
   5  18   3       21.37       16.70      4.24 o 
   6  18   3       15.98       17.57      6.55 o 
   7  18   3        1.63       -1.11      4.64 o 
   8  18   3       87.19       83.28     11.59 o 
  -7  19   3        1.18       -2.80      5.52 o 
  -6  19   3       38.39       52.63      8.01 o 
  -5  19   3        0.74       10.04      3.78 o 
  -4  19   3        2.80       10.22      3.79 o 
  -3  19   3       20.76       20.10      5.53 o 
  -2  19   3      107.77       94.44      9.75 o 
  -1  19   3       41.91       44.29     12.72 o 
   0  19   3       58.42       62.71      7.91 o 
   1  19   3        1.64        2.40      3.44 o 
   2  19   3      211.77      212.73     13.33 o 
   3  19   3      124.47       95.42     11.87 o 
   4  19   3       19.01       21.46      6.47 o 
   5  19   3       26.55       22.99      6.59 o 
   6  19   3        0.38       -1.67      3.46 o 
  -4  20   3       11.53        7.56      4.67 o 
  -3  20   3        0.44        1.27      4.24 o 
  -2  20   3      306.75      316.45     16.59 o 
  -1  20   3        0.16       -0.94      3.55 o 
   0  20   3        0.02        0.69      3.68 o 
   1  20   3      103.01       98.62     28.97 o 
   2  20   3        0.01        1.15      3.87 o 
   3  20   3        4.82        4.67      4.57 o 
   4  20   3       25.06       16.71      6.01 o 
 -17   0   4      122.22      131.93     15.70 o 
 -16   0   4      910.97      963.80     46.39 o 
 -15   0   4      303.77      340.03     22.23 o 
 -14   0   4       81.03       79.42     11.04 o 
 -13   0   4      111.83       99.20     11.55 o 
 -12   0   4       10.44       10.29      3.89 o 
 -11   0   4      144.83      106.58     10.02 o 
 -10   0   4        6.91        4.45      2.91 o 
  -9   0   4      566.47      499.26     13.45 o 
  -8   0   4      228.54      221.92      7.42 o 
  -7   0   4     1158.91     1160.29     26.85 o 
  -6   0   4     1773.51     1770.36     47.53 o 
  -5   0   4       18.88       14.23      2.89 o 
  -4   0   4     1856.87     1962.14     51.85 o 
   2   0   4      157.07        0.11      0.58 o 
   3   0   4     2593.60     2676.80     75.51 o 
   4   0   4      739.15      678.82     99.33 o 
   5   0   4     1246.00     1149.90     33.76 o 
   6   0   4        8.19       13.79      3.11 o 
   7   0   4      288.40      283.47     14.94 o 
   8   0   4       55.48       54.76      6.98 o 
   9   0   4        2.04       -0.88      3.10 o 
  10   0   4      878.82      815.40     37.59 o 
  11   0   4       25.59       19.29      6.18 o 
  12   0   4      221.54      234.78     17.32 o 
  13   0   4       30.90       39.78      8.77 o 
  14   0   4       93.58       87.35     13.11 o 
  15   0   4       39.92       56.17     11.64 o 
  16   0   4        0.77        1.76      6.93 o 
 -17   1   4       24.80       22.77     10.55 o 
 -16   1   4      155.72      179.66     14.96 o 
 -15   1   4      270.27      276.70     16.12 o 
 -14   1   4        0.05        0.21      3.86 o 
 -13   1   4       17.53       20.50      3.99 o 
 -12   1   4        2.83        1.05      3.88 o 
 -11   1   4       89.87      100.46      5.71 o 
 -10   1   4      270.71      215.75      6.13 o 
  -9   1   4      984.07      880.33     15.16 o 
  -8   1   4       12.10        9.43      1.43 o 
  -7   1   4     1229.31     1215.01     19.80 o 
  -6   1   4      220.43      272.82      6.76 o 
  -5   1   4      478.70      499.54     10.49 o 
  -3   1   4      189.18      191.37      6.51 o 
  -1   1   4       65.58       79.98      5.96 o 
   3   1   4       52.17       55.38      4.87 o 
   4   1   4      520.02      541.32     12.93 o 
   5   1   4      189.57      201.60      6.03 o 
   6   1   4       83.80       79.01      9.05 o 
   7   1   4      165.51      166.24     12.56 o 
   8   1   4      639.40      611.46     19.86 o 
   9   1   4       70.69       61.17      5.76 o 
  10   1   4       73.20       92.31     19.97 o 
  11   1   4       31.25       32.79      8.15 o 
  12   1   4       46.76       66.23      7.42 o 
  13   1   4        0.13        2.50      3.55 o 
  14   1   4       33.95       27.22      5.79 o 
  15   1   4        2.58        3.44      4.33 o 
  16   1   4       13.18       19.52      6.43 o 
 -17   2   4       14.09       10.06      5.38 o 
 -16   2   4       22.79       23.30     10.51 o 
 -15   2   4       72.59       80.10      8.36 o 
 -14   2   4      197.98      198.98      9.88 o 
 -13   2   4        0.28        0.04      2.77 o 
 -12   2   4      248.85      259.05     10.09 o 
 -11   2   4       63.79       73.35      4.19 o 
 -10   2   4      140.21       97.35      4.69 o 
  -9   2   4      235.59      252.17      6.73 o 
  -8   2   4      355.20      298.93      6.24 o 
  -7   2   4      277.77      285.68      7.11 o 
  -6   2   4      121.16      127.39      4.01 o 
  -5   2   4     2698.67     3034.05     56.46 o 
  -4   2   4     1563.24     1697.99     36.79 o 
  -2   2   4     1196.50     1305.46     34.73 o 
  -1   2   4     1252.72     1298.32     55.15 o 
   0   2   4     5183.09     5495.96    225.25 o 
   1   2   4     5168.15     5714.59    234.29 o 
   2   2   4       67.86       48.85      4.45 o 
   3   2   4      576.06      585.90     17.96 o 
   4   2   4      290.66      296.13      6.93 o 
   5   2   4      121.97      138.11      3.96 o 
   6   2   4        4.66        7.77      1.28 o 
   7   2   4      560.17      579.55     18.31 o 
   8   2   4       27.35       32.39      4.74 o 
   9   2   4        6.27       24.95      3.18 o 
  10   2   4      152.33      156.82      7.11 o 
  11   2   4        0.06       -0.63      2.73 o 
  12   2   4      236.72      227.64     18.49 o 
  13   2   4        6.78        5.84      3.94 o 
  14   2   4        9.14       10.07      4.56 o 
  15   2   4        4.45        6.95      4.66 o 
  16   2   4        9.89        9.19      4.43 o 
 -17   3   4       20.60       22.10      6.11 o 
 -16   3   4       30.75       34.02      6.46 o 
 -15   3   4       17.09       14.02      4.17 o 
 -14   3   4       21.72       26.76      4.98 o 
 -13   3   4       53.13       63.36      5.77 o 
 -12   3   4       13.50       16.82      3.53 o 
 -11   3   4      316.75      323.57      9.15 o 
 -10   3   4       24.68       27.32      2.82 o 
  -9   3   4      222.67      219.91     12.46 o 
  -8   3   4      107.45      110.21      4.68 o 
  -7   3   4       26.76       42.84      4.86 o 
  -6   3   4      199.35      182.33      4.92 o 
  -5   3   4        2.80       -0.59      0.84 o 
  -4   3   4       10.27        7.95      1.22 o 
  -3   3   4      113.27      129.75      4.95 o 
  -2   3   4     1892.06     1871.80     51.97 o 
  -1   3   4      337.52      349.53     10.85 o 
   0   3   4     9446.63    11033.19    399.93 o 
   1   3   4       15.28        6.22      6.58 o 
   2   3   4     1498.30     1693.85     51.55 o 
   3   3   4        8.78        8.17      1.52 o 
   4   3   4      173.57      194.67      5.19 o 
   5   3   4      421.75      444.94      8.56 o 
   6   3   4       27.79       44.99      3.04 o 
   7   3   4      154.90      190.59      7.63 o 
   8   3   4      383.59      352.53     10.62 o 
   9   3   4      975.76      948.53     23.77 o 
  10   3   4       90.81       81.36      7.43 o 
  11   3   4        0.33        2.52      2.59 o 
  12   3   4        1.41       -2.68      2.68 o 
  13   3   4       49.49       44.03      5.27 o 
  14   3   4        5.80        4.05      3.80 o 
  15   3   4        8.24        8.02      4.01 o 
  16   3   4        0.72        3.54      4.80 o 
 -16   4   4        4.59        8.42      4.19 o 
 -15   4   4       73.20       82.60      7.21 o 
 -14   4   4       15.47        9.43      3.71 o 
 -13   4   4      113.03      105.52      7.28 o 
 -12   4   4     1167.86     1219.22     26.04 o 
 -11   4   4      151.65      146.80      9.68 o 
 -10   4   4       29.75       30.96      3.04 o 
  -9   4   4        8.87        5.97      1.92 o 
  -8   4   4      747.54      716.61     18.30 o 
  -7   4   4     2434.65     2202.52     48.94 o 
  -6   4   4      348.29      349.02     13.15 o 
  -5   4   4        1.81        7.95      0.99 o 
  -4   4   4     1452.07     1492.45     25.45 o 
  -3   4   4      133.25      116.19      3.28 o 
  -2   4   4      117.58      165.25      6.53 o 
  -1   4   4      615.76      691.04     29.93 o 
   0   4   4        0.55        8.96      2.10 o 
   1   4   4     2840.87     2963.57    131.71 o 
   2   4   4      234.56      225.70     13.45 o 
   3   4   4      287.11      281.53      8.38 o 
   4   4   4       12.36       26.05      1.58 o 
   5   4   4     2218.17     2399.53     40.88 o 
   6   4   4      690.28      665.82     14.09 o 
   7   4   4      851.95      878.53     21.49 o 
   8   4   4      672.72      635.94     16.74 o 
   9   4   4      131.45      133.15     10.75 o 
  10   4   4      793.96      754.02     20.37 o 
  11   4   4        0.03        2.43      2.97 o 
  12   4   4      192.34      195.80      9.08 o 
  13   4   4       35.85       43.26      5.37 o 
  14   4   4        2.04        1.53      4.30 o 
  15   4   4        1.25        4.06      9.19 o 
  16   4   4       28.25       36.12     16.41 o 
 -16   5   4       20.67       17.59      5.90 o 
 -15   5   4        0.21        1.18      4.34 o 
 -14   5   4       11.61        9.54      4.57 o 
 -13   5   4        8.50        7.07      4.21 o 
 -12   5   4       19.89       27.76      3.75 o 
 -11   5   4       81.13       87.46      5.00 o 
 -10   5   4      118.89      110.39      5.20 o 
  -9   5   4      390.62      398.08     11.94 o 
  -8   5   4     2941.17     2781.27     61.50 o 
  -7   5   4      946.46      949.56     19.84 o 
  -6   5   4       14.44       18.43      1.94 o 
  -5   5   4      611.33      667.86     14.02 o 
  -4   5   4     1032.93     1220.32     24.37 o 
  -3   5   4      896.52      916.75     16.34 o 
  -2   5   4      183.45      233.83      7.74 o 
  -1   5   4      266.67      240.88     14.67 o 
   0   5   4      182.41      162.51      4.82 o 
   1   5   4      329.90      325.38     13.73 o 
   2   5   4      483.78      497.62     17.87 o 
   3   5   4      203.49      266.55      8.24 o 
   4   5   4       27.61       27.81      2.33 o 
   5   5   4     1438.02     1464.42     23.80 o 
   6   5   4      249.07      278.27      8.17 o 
   7   5   4        0.44       -0.90      1.10 o 
   8   5   4        9.79        6.19      2.09 o 
   9   5   4      553.43      530.37     24.18 o 
  10   5   4      158.73      167.36      9.75 o 
  11   5   4       63.46       69.14      6.47 o 
  12   5   4      144.67      166.95      8.66 o 
  13   5   4       45.45       38.28      6.22 o 
  14   5   4       52.09       40.33     10.98 o 
  15   5   4        3.82        2.64      5.92 o 
  16   5   4        1.30       -4.19      4.19 o 
 -16   6   4        0.00        2.27      4.86 o 
 -15   6   4        1.96        2.87      4.55 o 
 -14   6   4       32.63       48.59     12.11 o 
 -13   6   4        0.13       -1.08      2.75 o 
 -12   6   4       97.64      117.81      6.94 o 
 -11   6   4      183.87      193.76      8.14 o 
 -10   6   4        3.94       -1.27      2.76 o 
  -9   6   4       35.40       59.07      5.58 o 
  -8   6   4       77.54       58.18      3.95 o 
  -7   6   4      743.01      810.71     17.35 o 
  -6   6   4      284.89      256.10      6.21 o 
  -5   6   4       10.91        7.65      1.15 o 
  -4   6   4      162.46      168.79      8.51 o 
  -3   6   4       55.98      102.04      3.61 o 
  -2   6   4       94.80      117.47      3.19 o 
  -1   6   4      212.98      261.76      7.16 o 
   0   6   4      839.78      981.72     48.75 o 
   1   6   4     1688.57     2039.48     62.80 o 
   2   6   4      418.19      397.66     16.81 o 
   3   6   4      648.64      663.67     17.28 o 
   4   6   4        3.59        4.32      1.65 o 
   5   6   4      250.39      285.88      5.80 o 
   6   6   4        1.52        1.04      1.65 o 
   7   6   4        0.91        2.92      1.19 o 
   8   6   4        0.47       -0.09      1.76 o 
   9   6   4      337.57      347.82     14.70 o 
  10   6   4       37.44       45.61      4.61 o 
  11   6   4       68.06       69.73      6.84 o 
  12   6   4        2.68        9.99      4.13 o 
  13   6   4        5.36        3.54      4.08 o 
  14   6   4        1.85        5.97      4.19 o 
  15   6   4       30.35       23.16      5.89 o 
 -16   7   4       70.61       62.12      8.17 o 
 -15   7   4       19.92       15.04      5.39 o 
 -14   7   4        1.36        0.95      3.97 o 
 -13   7   4      281.81      290.18     10.88 o 
 -12   7   4       67.91       62.79      6.82 o 
 -11   7   4       68.24       54.65      4.75 o 
 -10   7   4       55.63       64.04      6.63 o 
  -9   7   4      382.82      352.19     19.92 o 
  -8   7   4        0.80        3.35      1.95 o 
  -7   7   4     3183.07     2957.97     57.11 o 
  -6   7   4      179.86      189.36      5.02 o 
  -5   7   4       30.38       20.58      2.10 o 
  -4   7   4      197.05      192.55      5.75 o 
  -3   7   4      390.36      430.70     10.03 o 
  -2   7   4      472.29      499.54     11.16 o 
  -1   7   4      113.56      131.01      4.08 o 
   0   7   4       46.05       58.84      2.78 o 
   1   7   4       42.66       77.07      3.52 o 
   2   7   4      674.74      799.57     15.19 o 
   3   7   4      160.45      164.38      8.25 o 
   4   7   4      223.14      251.49     10.92 o 
   5   7   4      642.09      698.46     12.31 o 
   6   7   4      112.69      111.02      3.69 o 
   7   7   4        1.37        6.60      1.47 o 
   8   7   4        9.24       11.42      2.93 o 
   9   7   4       40.92       50.69      5.18 o 
  10   7   4      170.52      181.03      9.50 o 
  11   7   4      279.23      308.64     32.67 o 
  12   7   4      392.48      429.03     17.32 o 
  13   7   4       14.64       14.66      4.87 o 
  14   7   4       28.21       31.14      6.07 o 
  15   7   4       13.46        9.06      4.69 o 
 -15   8   4      116.32      124.08     10.39 o 
 -14   8   4       31.41       29.05      5.88 o 
 -13   8   4      131.74      150.75      8.04 o 
 -12   8   4      189.27      214.60      9.07 o 
 -11   8   4        0.45        1.41      3.19 o 
 -10   8   4       51.09       37.85      8.08 o 
  -9   8   4       70.46       63.18      5.60 o 
  -8   8   4       40.40       40.81      4.49 o 
  -7   8   4      285.13      309.47     11.68 o 
  -6   8   4     1756.12     1580.25     37.53 o 
  -5   8   4       30.92       37.59      2.93 o 
  -4   8   4     2059.58     2037.89     39.92 o 
  -3   8   4      172.84      164.71      5.22 o 
  -2   8   4        5.67        7.01      2.04 o 
  -1   8   4       18.14       29.38      2.05 o 
   0   8   4       72.30       72.73      2.71 o 
   1   8   4        1.84       12.11      1.43 o 
   2   8   4      377.31      366.48      7.39 o 
   3   8   4      313.73      322.37      6.33 o 
   4   8   4       76.12       70.60      4.68 o 
   5   8   4     1509.10     1475.42     30.08 o 
   6   8   4      189.52      180.71      7.47 o 
   7   8   4      538.31      554.56     16.48 o 
   8   8   4        8.09       10.62      2.79 o 
   9   8   4       93.03       77.56     12.04 o 
  10   8   4       43.90       37.97      5.02 o 
  11   8   4      210.10      206.75     10.80 o 
  12   8   4      159.38      138.13     22.95 o 
  13   8   4       13.06       16.48      4.91 o 
  14   8   4      199.98      180.77     16.86 o 
  15   8   4        3.32        3.57      4.40 o 
 -15   9   4        0.04       -5.58      5.83 o 
 -14   9   4       10.44        7.57      7.20 o 
 -13   9   4        3.36       15.16      4.93 o 
 -12   9   4       76.78       82.77      6.00 o 
 -11   9   4       41.45       38.58      5.09 o 
 -10   9   4       17.65       16.88      6.43 o 
  -9   9   4       59.88       78.82     11.24 o 
  -8   9   4       17.84       23.55      4.21 o 
  -7   9   4       53.75       43.48      4.23 o 
  -6   9   4       46.83       59.35      6.74 o 
  -5   9   4       18.11       24.60      3.09 o 
  -4   9   4       32.45       36.50      2.86 o 
  -3   9   4       60.96       58.69      4.15 o 
  -2   9   4     2125.52     2090.63     36.76 o 
  -1   9   4     1193.93     1097.19     33.58 o 
   0   9   4     1563.45     1460.40     25.85 o 
   1   9   4     2449.74     2492.50     39.12 o 
   2   9   4        0.76        6.16      1.05 o 
   3   9   4       60.45       73.71      2.52 o 
   4   9   4      206.16      203.17      5.52 o 
   5   9   4      318.84      293.07      8.94 o 
   6   9   4       13.20       13.19      2.60 o 
   7   9   4      205.67      201.58      8.59 o 
   8   9   4      127.24      126.30      7.73 o 
   9   9   4        3.36        6.33      7.74 o 
  10   9   4      151.81      142.32      9.54 o 
  11   9   4       43.78       51.63      6.21 o 
  12   9   4      150.68      153.03      9.97 o 
  13   9   4       34.84       35.20      9.43 o 
  14   9   4       46.68       48.60      7.19 o 
 -15  10   4       17.70       29.73     10.15 o 
 -14  10   4       59.35       61.22      7.35 o 
 -13  10   4       62.28       57.41     13.19 o 
 -12  10   4      158.35      182.80     19.75 o 
 -11  10   4       17.36       15.29      7.02 o 
 -10  10   4        4.07        7.07      5.40 o 
  -9  10   4      584.20      556.78     30.46 o 
  -8  10   4       83.63       86.85      6.50 o 
  -7  10   4       38.91       26.81      3.65 o 
  -6  10   4       54.47       49.20      4.53 o 
  -5  10   4      529.89      533.63     15.46 o 
  -4  10   4     1059.18      960.69     24.31 o 
  -3  10   4        7.33       10.91      1.75 o 
  -2  10   4       50.19       49.96      3.92 o 
  -1  10   4       99.24       95.31      4.28 o 
   0  10   4     1567.49     1422.43     26.10 o 
   1  10   4       21.75       17.23      1.83 o 
   2  10   4      467.24      443.11      8.64 o 
   3  10   4       80.54       79.68      4.42 o 
   4  10   4      670.16      610.09     15.82 o 
   5  10   4      558.33      554.82     14.85 o 
   6  10   4       10.46       18.00      3.03 o 
   7  10   4       16.32       16.94      3.07 o 
   8  10   4       15.52       20.53      5.64 o 
   9  10   4       13.87       14.29      3.74 o 
  10  10   4      202.05      208.16     10.49 o 
  11  10   4      272.02      248.00     22.59 o 
  12  10   4       29.23       29.02      5.87 o 
  13  10   4        0.88        4.21      4.17 o 
  14  10   4        5.64       14.46      5.17 o 
 -14  11   4        7.58       18.58      5.65 o 
 -13  11   4      112.03      112.88     15.49 o 
 -12  11   4      185.36      222.82     19.34 o 
 -11  11   4      393.88      384.38     25.50 o 
 -10  11   4        0.53       -1.19      4.66 o 
  -9  11   4       32.05       33.73      5.85 o 
  -8  11   4       95.77      104.46      7.36 o 
  -7  11   4       42.22       35.80      4.22 o 
  -6  11   4        2.67        5.63      2.39 o 
  -5  11   4       36.69       42.11      4.17 o 
  -4  11   4      681.34      656.66     18.15 o 
  -3  11   4      106.84      104.82      5.28 o 
  -2  11   4      708.55      718.20     16.67 o 
  -1  11   4      884.46      845.25     18.86 o 
   0  11   4      245.49      251.90      8.82 o 
   1  11   4      236.78      248.57      6.88 o 
   2  11   4      223.43      231.88      6.82 o 
   3  11   4      363.01      383.16      8.37 o 
   4  11   4       61.31       72.55      4.61 o 
   5  11   4       11.26       11.69      2.26 o 
   6  11   4       90.24       89.62      7.94 o 
   7  11   4        1.46        1.07      2.32 o 
   8  11   4      102.23      107.40      6.82 o 
   9  11   4        8.73       31.66      7.53 o 
  10  11   4       77.01       85.37      7.24 o 
  11  11   4        1.91        2.83      3.36 o 
  12  11   4       68.03       56.87      6.77 o 
  13  11   4       50.97       53.57      7.01 o 
 -14  12   4      628.22      640.24     24.68 o 
 -13  12   4        0.18        6.66      4.67 o 
 -12  12   4        5.04       14.39      7.47 o 
 -11  12   4       41.98       41.26     10.23 o 
 -10  12   4      242.82      246.54     19.38 o 
  -9  12   4      200.45      206.83     12.31 o 
  -8  12   4        0.05        1.63      2.46 o 
  -7  12   4      232.97      240.75     10.00 o 
  -6  12   4      188.48      191.09      8.55 o 
  -5  12   4      608.11      560.70     14.59 o 
  -4  12   4       26.83       37.95      3.51 o 
  -3  12   4       22.36       19.31      2.63 o 
  -2  12   4      414.95      377.95     16.70 o 
  -1  12   4      137.05      128.76      5.23 o 
   0  12   4      799.00      744.84     15.46 o 
   1  12   4       11.89       35.56      2.62 o 
   2  12   4       76.91       82.38      4.01 o 
   3  12   4     1190.96     1217.77     25.63 o 
   4  12   4      213.75      220.41      7.10 o 
   5  12   4      156.49      146.14     10.22 o 
   6  12   4       71.69       56.43      4.77 o 
   7  12   4       32.09       43.84      4.60 o 
   8  12   4        0.98        1.00      2.66 o 
   9  12   4      128.08      117.45      7.59 o 
  10  12   4       14.36       20.54      4.25 o 
  11  12   4       55.80       53.36      6.28 o 
  12  12   4      284.55      271.66     19.38 o 
  13  12   4       21.82       28.10      5.53 o 
 -13  13   4      240.16      219.71     22.89 o 
 -12  13   4        2.44        4.02      6.21 o 
 -11  13   4       20.26       24.60      8.13 o 
 -10  13   4       23.17       35.44      9.37 o 
  -9  13   4        1.65        3.68      3.80 o 
  -8  13   4      269.42      265.44     14.75 o 
  -7  13   4     1014.91     1005.20     27.44 o 
  -6  13   4       89.34       82.03      5.89 o 
  -5  13   4      152.10      148.48      6.66 o 
  -4  13   4       22.77       24.25      4.15 o 
  -3  13   4        0.50        3.52      1.83 o 
  -2  13   4        0.74        5.67      1.80 o 
  -1  13   4      266.65      278.58      9.98 o 
   0  13   4       70.43       73.32      4.10 o 
   1  13   4      156.46      162.54      6.03 o 
   2  13   4      533.70      538.96     11.85 o 
   3  13   4      337.60      333.24      9.24 o 
   4  13   4      300.31      310.83      9.44 o 
   5  13   4       13.70       21.98      4.93 o 
   6  13   4      697.85      679.05     30.75 o 
   7  13   4       15.12        7.49      3.95 o 
   8  13   4       34.50       38.82      6.66 o 
   9  13   4      143.45      140.71      8.06 o 
  10  13   4       23.21       31.82      4.82 o 
  11  13   4       25.77       27.07      6.77 o 
  12  13   4        7.44       10.75      5.69 o 
 -12  14   4        4.83        2.07      6.23 o 
 -11  14   4      124.37      144.08     17.77 o 
 -10  14   4       51.98       60.40     11.61 o 
  -9  14   4        0.62        3.61      3.78 o 
  -8  14   4       13.04       10.78      4.64 o 
  -7  14   4        1.25        6.13      2.53 o 
  -6  14   4      150.32      143.14      7.32 o 
  -5  14   4       11.77        9.46      2.52 o 
  -4  14   4        7.90        6.25      2.23 o 
  -3  14   4       70.56       72.64      7.85 o 
  -2  14   4      102.64       96.52      5.58 o 
  -1  14   4        0.18       -0.30      1.53 o 
   0  14   4      143.03      134.62      6.03 o 
   1  14   4        4.09        5.07      1.92 o 
   2  14   4      110.15      122.87      4.77 o 
   3  14   4      139.73      128.72      5.40 o 
   4  14   4      117.36      115.33      5.14 o 
   5  14   4        3.34        6.33      3.95 o 
   6  14   4       11.52       15.12      4.86 o 
   7  14   4       39.69       41.86      7.19 o 
   8  14   4       79.31       95.34     10.47 o 
   9  14   4        3.05        2.64      3.92 o 
  10  14   4       32.32       42.83      7.86 o 
  11  14   4       27.09       24.99      6.86 o 
  12  14   4        0.27       -4.45      4.45 o 
 -11  15   4        2.32        2.46      5.66 o 
 -10  15   4      307.47      281.27     22.23 o 
  -9  15   4       60.24       55.88      7.82 o 
  -8  15   4        2.80        2.34      2.90 o 
  -7  15   4       15.21       13.66      3.05 o 
  -6  15   4        1.65        5.63      2.48 o 
  -5  15   4        3.14        6.13      2.46 o 
  -4  15   4       28.81       25.33      3.42 o 
  -3  15   4       23.63       25.50      3.30 o 
  -2  15   4        9.48       17.56      2.63 o 
  -1  15   4       14.92       18.26      2.61 o 
   0  15   4      111.59      111.85      5.81 o 
   1  15   4      107.90      114.48      5.76 o 
   2  15   4       30.51       30.65      3.20 o 
   3  15   4       72.04       71.55      3.85 o 
   4  15   4      118.00      119.60      5.20 o 
   5  15   4       21.97       20.44      5.57 o 
   6  15   4        3.03        9.05      4.74 o 
   7  15   4       48.58       45.16      7.92 o 
   8  15   4      435.66      430.78     23.34 o 
   9  15   4       62.37       46.79      8.11 o 
  10  15   4       39.82       38.20      7.84 o 
  11  15   4       87.91      100.46     12.23 o 
 -11  16   4      206.82      227.98     23.03 o 
 -10  16   4        1.67        6.56      6.52 o 
  -9  16   4      139.53      131.61     17.09 o 
  -8  16   4       86.16       80.05      9.37 o 
  -7  16   4      125.52      137.36      7.90 o 
  -6  16   4       81.04       83.26      6.10 o 
  -5  16   4      111.95      114.79      6.91 o 
  -4  16   4       11.97       17.72      3.56 o 
  -3  16   4      106.67       88.92      5.91 o 
  -2  16   4      138.03      138.19      6.20 o 
  -1  16   4       17.30       17.55      2.67 o 
   0  16   4       82.79       84.22      5.43 o 
   1  16   4       51.24       48.44      4.13 o 
   2  16   4       20.86       22.57      2.95 o 
   3  16   4        1.53        4.72      1.92 o 
   4  16   4       11.06       14.22      3.30 o 
   5  16   4        0.17        2.29      4.21 o 
   6  16   4      315.71      339.65     20.19 o 
   7  16   4      639.45      595.70     30.02 o 
   8  16   4        0.53        1.06      4.54 o 
   9  16   4        0.00       -0.72      4.46 o 
  10  16   4        1.81       10.07      5.64 o 
  -9  17   4       58.04       53.95     11.63 o 
  -8  17   4       54.84       61.64     12.14 o 
  -7  17   4      207.42      201.29     19.34 o 
  -6  17   4      126.06      115.93     10.82 o 
  -5  17   4      384.06      401.07     12.85 o 
  -4  17   4       13.72       15.87      3.19 o 
  -3  17   4       33.67       33.11      3.60 o 
  -2  17   4      169.84      152.33      6.78 o 
  -1  17   4        3.77        5.48      2.45 o 
   0  17   4       39.07       39.42      4.03 o 
   1  17   4      310.27      330.91     10.52 o 
   2  17   4      110.11      121.31      8.10 o 
   3  17   4        7.80        9.29      2.57 o 
   4  17   4       24.30       32.76      4.59 o 
   5  17   4       67.48       66.52      6.74 o 
   6  17   4      123.62      141.25     13.98 o 
   7  17   4      151.93      144.02     12.76 o 
   8  17   4       26.61       40.85      8.13 o 
   9  17   4        0.28        6.33      5.25 o 
  -8  18   4        2.77        0.36      5.74 o 
  -7  18   4       86.41       94.55     10.26 o 
  -6  18   4      208.81      223.78     13.55 o 
  -5  18   4        8.52        3.32      4.14 o 
  -4  18   4       93.42       95.14      7.87 o 
  -3  18   4       62.93       66.51      6.66 o 
  -2  18   4       93.59       88.78      7.44 o 
  -1  18   4       36.34       37.94      7.63 o 
   0  18   4       49.40       48.38      8.21 o 
   1  18   4      182.45      200.62      8.32 o 
   2  18   4       12.38       11.81      2.88 o 
   3  18   4        4.75        4.76      3.71 o 
   4  18   4       98.91      107.59     15.94 o 
   5  18   4        2.22        2.79      3.25 o 
   6  18   4       26.28       34.14      5.42 o 
   7  18   4       19.14       24.74      7.01 o 
  -6  19   4        1.81        7.48      4.74 o 
  -5  19   4       52.14       54.26      8.20 o 
  -4  19   4      240.83      233.31     11.41 o 
  -3  19   4       10.16       10.41      4.67 o 
  -2  19   4       16.15       14.21      8.07 o 
  -1  19   4       79.88       92.98      9.54 o 
   0  19   4       32.75       29.96      5.98 o 
   1  19   4        0.76        1.16      3.49 o 
   2  19   4        0.41        4.41      4.46 o 
   3  19   4       22.69       20.76      6.34 o 
   4  19   4       19.56       14.82      5.89 o 
   5  19   4        0.21       -2.65      3.86 o 
   6  19   4        8.16        6.68      3.58 o 
  -4  20   4      146.73      131.08      9.78 o 
  -3  20   4        2.83        3.49      7.15 o 
  -2  20   4      156.39      185.93     13.95 o 
  -1  20   4        0.26        1.70      3.79 o 
   0  20   4      115.95      111.75     10.51 o 
   1  20   4        2.58        2.83      4.05 o 
   2  20   4       45.96       30.38      7.41 o 
   3  20   4       60.55       46.06      8.56 o 
 -17   1   5      332.29      342.15     16.67 o 
 -16   1   5        5.39        8.34      5.29 o 
 -15   1   5       10.78       15.64      5.28 o 
 -14   1   5       95.51      116.64      9.37 o 
 -13   1   5      358.69      361.26     15.19 o 
 -12   1   5       14.43        8.07      3.93 o 
 -11   1   5      133.86      117.66      5.33 o 
 -10   1   5      190.92      179.39      8.69 o 
  -9   1   5      423.54      381.62      7.86 o 
  -8   1   5      707.28      658.50     11.89 o 
  -7   1   5      829.54      746.94     14.34 o 
  -6   1   5      684.61      663.15     12.52 o 
  -5   1   5     2900.02     3124.21     82.09 o 
  -4   1   5     2713.52     2829.09     60.49 o 
  -3   1   5      893.82      844.38     23.04 o 
  -1   1   5        2.05        1.97      1.92 o 
   0   1   5       10.02       10.78      8.07 o 
   2   1   5      219.94      213.89     20.41 o 
   3   1   5       91.54      103.20      4.80 o 
   4   1   5      197.81      206.62      6.90 o 
   5   1   5       15.38       24.50      1.89 o 
   7   1   5      356.79      378.84     13.17 o 
   8   1   5       16.73       21.10      5.41 o 
   9   1   5       35.88       45.03      4.99 o 
  10   1   5        0.62        4.76      4.49 o 
  11   1   5       40.89       53.40      6.20 o 
  12   1   5      318.32      339.39     29.23 o 
  13   1   5        6.69        4.24      3.65 o 
  14   1   5        9.88        2.43      5.99 o 
  15   1   5       52.31       47.36      7.48 o 
  16   1   5       25.15       24.51      6.47 o 
 -17   2   5        1.76       10.22      5.47 o 
 -16   2   5       40.84       40.80      6.80 o 
 -15   2   5      188.82      191.09     11.47 o 
 -14   2   5      269.63      277.63     13.56 o 
 -13   2   5       18.74       19.06      3.97 o 
 -12   2   5      318.21      328.80     11.72 o 
 -11   2   5      141.94      138.82      5.78 o 
 -10   2   5      641.74      637.32     14.80 o 
  -9   2   5      984.05      991.28     21.02 o 
  -8   2   5       43.28       68.82      3.15 o 
  -7   2   5      602.15      607.51     15.28 o 
  -6   2   5      261.62      241.58      8.16 o 
  -5   2   5     1219.37     1225.49     27.32 o 
  -4   2   5      217.25      290.93      9.37 o 
  -3   2   5      368.39      372.61     11.32 o 
  -2   2   5        1.45        8.68      1.41 o 
  -1   2   5      219.28      256.35     13.65 o 
   0   2   5     4747.97     4807.42    198.07 o 
   1   2   5      574.88      684.37     17.89 o 
   2   2   5     3152.69     3302.90     97.73 o 
   3   2   5     1392.30     1495.71     37.70 o 
   4   2   5     1088.35     1131.81     22.78 o 
   5   2   5        1.69       11.35      2.39 o 
   6   2   5      151.89      153.62      4.63 o 
   7   2   5      349.85      355.55     12.96 o 
   8   2   5      228.30      203.84     19.76 o 
   9   2   5      831.79      780.83     25.03 o 
  10   2   5       11.14        4.98      3.84 o 
  11   2   5      495.65      475.93     18.42 o 
  12   2   5       73.39       75.27     10.18 o 
  13   2   5        7.15        9.71      4.24 o 
  14   2   5       17.11       17.16      5.03 o 
  15   2   5       36.33       43.71      7.26 o 
  16   2   5       23.05       16.37      8.18 o 
 -17   3   5       32.19       43.34      7.38 o 
 -16   3   5        3.31        8.54      5.14 o 
 -15   3   5       19.98       22.60     10.78 o 
 -14   3   5      251.59      265.49     14.31 o 
 -13   3   5        0.69        2.90      3.03 o 
 -12   3   5      371.31      388.24     10.75 o 
 -11   3   5       18.70       14.62      2.83 o 
 -10   3   5      600.98      596.03     14.13 o 
  -9   3   5       45.57       64.02      4.08 o 
  -8   3   5      254.64      193.57      6.14 o 
  -7   3   5      400.41      323.31      7.14 o 
  -6   3   5      233.90      216.79      5.22 o 
  -5   3   5      845.02      747.79     13.72 o 
  -4   3   5      266.55      289.16      6.57 o 
  -3   3   5      870.54      927.17     25.85 o 
  -2   3   5      156.35      178.45      4.57 o 
  -1   3   5      198.04      214.72      7.56 o 
   0   3   5      303.62      402.37     19.66 o 
   1   3   5       46.52       75.06      3.06 o 
   2   3   5        1.21       16.26      1.89 o 
   3   3   5     4355.66     4748.69     90.43 o 
   4   3   5     1547.61     1522.97     36.53 o 
   5   3   5     1131.51     1203.69     23.51 o 
   6   3   5       30.17       41.82      2.68 o 
   7   3   5      133.33      135.87      5.53 o 
   8   3   5      173.84      203.57      7.41 o 
   9   3   5       17.42       64.80      6.03 o 
  10   3   5      268.39      283.45     15.02 o 
  11   3   5       65.03       65.88      5.53 o 
  12   3   5      114.85      105.11     10.49 o 
  13   3   5        0.74       -0.56      2.81 o 
  14   3   5       18.90       15.32      4.28 o 
  15   3   5       18.37       17.31      4.64 o 
  16   3   5        5.13        9.49      6.40 o 
 -16   4   5       32.79       32.46      6.48 o 
 -15   4   5       61.09       63.40      7.53 o 
 -14   4   5       42.49       46.03      5.53 o 
 -13   4   5        0.72        3.84      3.07 o 
 -12   4   5      120.76      135.36      6.89 o 
 -11   4   5      205.97      207.51     12.42 o 
 -10   4   5       29.91       22.49      3.60 o 
  -9   4   5        7.56        3.48      1.78 o 
  -8   4   5      932.66      870.71     21.67 o 
  -7   4   5      243.74      239.45      6.82 o 
  -6   4   5      112.49      111.04      3.42 o 
  -5   4   5      848.23      888.35     15.98 o 
  -4   4   5        1.82        2.91      1.02 o 
  -3   4   5     1253.38     1407.24     27.56 o 
  -2   4   5     2706.62     2894.36     54.96 o 
  -1   4   5     3137.80     3513.46     85.65 o 
   0   4   5      920.49     1171.39     44.87 o 
   1   4   5       51.47       58.24      3.41 o 
   2   4   5      230.17      291.75      8.69 o 
   3   4   5     1333.75     1503.38     30.30 o 
   4   4   5      516.95      485.82     11.42 o 
   5   4   5      126.19      138.41      6.53 o 
   6   4   5        2.51        6.71      2.71 o 
   7   4   5      674.32      671.88     17.04 o 
   8   4   5      359.29      341.63     10.50 o 
   9   4   5     1407.28     1364.72     32.66 o 
  10   4   5        0.77        6.17      3.24 o 
  11   4   5       42.96       47.36      9.89 o 
  12   4   5        4.11        5.50      3.11 o 
  13   4   5       16.66        8.60      3.50 o 
  14   4   5       15.05       15.90      4.33 o 
  15   4   5        0.59        1.43      4.27 o 
 -16   5   5       39.59       41.56      6.85 o 
 -15   5   5      317.72      330.82     13.25 o 
 -14   5   5        4.89        6.87      3.70 o 
 -13   5   5        1.26        2.40      2.51 o 
 -12   5   5      138.41      146.07      6.44 o 
 -11   5   5      179.31      194.31      6.99 o 
 -10   5   5       42.82       48.21      3.70 o 
  -9   5   5      116.23      101.09      5.84 o 
  -8   5   5      756.84      660.96     15.00 o 
  -7   5   5      194.65      175.47      5.65 o 
  -6   5   5      647.95      684.45     14.70 o 
  -5   5   5       22.18       15.95      1.44 o 
  -4   5   5      164.06      200.15      4.71 o 
  -3   5   5     1401.30     1465.43     25.67 o 
  -2   5   5      179.92      274.68      8.24 o 
  -1   5   5      360.04      417.28     22.52 o 
   0   5   5      442.34      478.49     13.66 o 
   1   5   5      209.42      271.39     10.82 o 
   2   5   5     1474.54     1654.00     43.34 o 
   3   5   5      379.11      359.32      9.01 o 
   4   5   5      290.53      258.56      7.27 o 
   5   5   5      144.16      147.69      7.64 o 
   6   5   5      217.84      209.48      8.99 o 
   7   5   5        9.48       24.56      2.12 o 
   8   5   5      290.37      306.01     22.23 o 
   9   5   5       19.45       15.33      4.39 o 
  10   5   5       39.02       42.52      4.42 o 
  11   5   5       71.15       81.68      8.67 o 
  12   5   5       60.33       66.27      6.02 o 
  13   5   5        0.01        4.14      3.78 o 
  14   5   5       32.92       26.90      6.01 o 
  15   5   5        0.19        8.07      4.62 o 
 -16   6   5       14.99       18.96      5.44 o 
 -15   6   5      129.52      157.12      9.70 o 
 -14   6   5        3.46        1.76      3.34 o 
 -13   6   5       23.20       30.01      3.72 o 
 -12   6   5       15.89       15.38      3.06 o 
 -11   6   5       42.61       46.20      3.89 o 
 -10   6   5       99.93      103.12      6.19 o 
  -9   6   5        2.57        5.54      2.99 o 
  -8   6   5      330.85      349.26     11.02 o 
  -7   6   5      246.31      226.44      6.58 o 
  -6   6   5      650.53      597.93     13.12 o 
  -5   6   5      492.42      499.27     13.40 o 
  -4   6   5       15.54        8.87      1.26 o 
  -3   6   5      577.95      598.12     12.66 o 
  -2   6   5      567.88      576.82     12.19 o 
  -1   6   5     1525.98     1699.32     37.55 o 
   0   6   5      422.36      369.06      9.63 o 
   1   6   5     1532.36     1461.92     60.49 o 
   2   6   5     1264.48     1300.86     31.26 o 
   3   6   5      300.95      305.22      8.19 o 
   4   6   5     2302.72     2368.87     47.17 o 
   5   6   5      356.50      354.08     22.41 o 
   6   6   5       55.16       58.29      4.29 o 
   7   6   5       99.07       96.36      3.68 o 
   8   6   5       16.30       18.04      3.26 o 
   9   6   5      108.32      112.58      6.19 o 
  10   6   5       50.38       50.53      4.78 o 
  11   6   5      209.02      177.42     11.91 o 
  12   6   5        1.44       -0.60      3.18 o 
  13   6   5       58.63       54.95      7.03 o 
  14   6   5      187.71      191.31     13.67 o 
  15   6   5        8.69       11.93      4.93 o 
 -16   7   5       46.20       48.83      7.45 o 
 -15   7   5       19.68       26.83      6.20 o 
 -14   7   5       21.29       21.90      5.31 o 
 -13   7   5        0.25        3.21      3.25 o 
 -12   7   5       48.87       46.79      4.82 o 
 -11   7   5      131.56      113.00      6.74 o 
 -10   7   5      211.84      198.88      9.81 o 
  -9   7   5       60.59       71.63      4.78 o 
  -8   7   5       33.98       26.05      3.17 o 
  -7   7   5      119.34       88.85      4.48 o 
  -6   7   5       46.98       60.00      6.15 o 
  -5   7   5     1598.63     1514.06     34.98 o 
  -4   7   5     1182.80     1091.06     22.57 o 
  -3   7   5     2900.01     2757.19     46.65 o 
  -2   7   5      563.68      587.12     12.64 o 
  -1   7   5       24.47       22.89      2.29 o 
   0   7   5      682.76      706.12     16.58 o 
   1   7   5        0.33        4.10      0.98 o 
   2   7   5       18.93       25.59      3.71 o 
   3   7   5        6.81        0.92      1.06 o 
   4   7   5      517.76      541.57     13.12 o 
   5   7   5       26.88       21.48      8.68 o 
   6   7   5      184.25      157.81      5.71 o 
   7   7   5       18.30       23.84      2.74 o 
   8   7   5       35.17       34.06      4.82 o 
   9   7   5        1.94        0.06      3.05 o 
  10   7   5      141.12      142.75      8.55 o 
  11   7   5       27.46       28.48      5.04 o 
  12   7   5       50.28       51.91     13.31 o 
  13   7   5       82.74       95.04      8.78 o 
  14   7   5       88.09      100.07      9.45 o 
  15   7   5        6.46        4.20      4.40 o 
 -15   8   5       40.85       39.93     11.23 o 
 -14   8   5        9.19       14.28      5.32 o 
 -13   8   5        1.33        4.02      3.20 o 
 -12   8   5       31.38       45.04      9.52 o 
 -11   8   5       45.77       69.06      6.41 o 
 -10   8   5       69.14       67.22      5.87 o 
  -9   8   5       28.67       37.02      8.04 o 
  -8   8   5       31.05       27.81      4.47 o 
  -7   8   5      215.36      262.17     12.01 o 
  -6   8   5     1019.92      923.75     23.10 o 
  -5   8   5      746.34      716.35     16.11 o 
  -4   8   5       11.17       17.80      2.98 o 
  -3   8   5      142.40      161.49      6.98 o 
  -2   8   5        7.52       12.76      1.90 o 
  -1   8   5        2.49        1.91      1.10 o 
   0   8   5      776.41      890.54     16.46 o 
   1   8   5      354.79      364.40      7.99 o 
   2   8   5        2.24        7.54      1.29 o 
   3   8   5      220.36      237.55      7.28 o 
   4   8   5     1378.17     1379.79     44.26 o 
   5   8   5       10.91       14.03      1.62 o 
   6   8   5       74.04       67.82      4.20 o 
   7   8   5      480.46      458.09     26.26 o 
   8   8   5       11.09       13.88      2.98 o 
   9   8   5        0.19        0.18      3.26 o 
  10   8   5       67.36       53.05      5.70 o 
  11   8   5      296.02      346.39     14.65 o 
  12   8   5       22.27       15.73      5.80 o 
  13   8   5       27.93       25.46      8.37 o 
  14   8   5        3.57        9.64      4.70 o 
 -15   9   5       60.38       53.95     12.96 o 
 -14   9   5       27.92       26.98      5.76 o 
 -13   9   5      159.91      169.42     11.52 o 
 -12   9   5      613.06      615.77     25.69 o 
 -11   9   5        5.36       -0.53      4.91 o 
 -10   9   5        0.26        1.55      4.86 o 
  -9   9   5       20.22        9.56      5.41 o 
  -8   9   5        1.97        1.28      2.44 o 
  -7   9   5      530.82      524.77     19.20 o 
  -6   9   5       96.71       94.15      4.89 o 
  -5   9   5      166.25      142.50      5.37 o 
  -4   9   5      181.68      212.23      6.60 o 
  -3   9   5     1339.02     1319.17     27.46 o 
  -2   9   5      144.56      125.48      5.36 o 
  -1   9   5      520.11      542.24     11.27 o 
   0   9   5      322.69      319.33      7.15 o 
   1   9   5       15.65       21.38      1.56 o 
   2   9   5      191.74      198.29      5.46 o 
   3   9   5       81.66       67.26      5.19 o 
   4   9   5       19.41       21.68      2.00 o 
   5   9   5     1042.84      982.36     27.77 o 
   6   9   5        3.03       14.55      2.68 o 
   7   9   5       85.49      104.69      5.98 o 
   8   9   5        0.33        7.80      6.56 o 
   9   9   5        0.89        3.85      5.70 o 
  10   9   5       23.32       22.88      4.42 o 
  11   9   5        0.61        7.00      3.80 o 
  12   9   5        2.77        4.76      3.72 o 
  13   9   5       28.32       20.54      5.31 o 
  14   9   5       11.99        7.00      4.65 o 
 -15  10   5       37.33       44.33     12.15 o 
 -14  10   5       25.92       32.34     13.50 o 
 -13  10   5       62.47       69.45      7.91 o 
 -12  10   5        1.54        1.90      5.66 o 
 -11  10   5      322.69      355.28     24.63 o 
 -10  10   5       65.66       52.07     10.13 o 
  -9  10   5      548.32      475.63     27.78 o 
  -8  10   5      332.11      321.87     14.36 o 
  -7  10   5     1067.84     1010.68     26.66 o 
  -6  10   5       45.73       49.37      4.59 o 
  -5  10   5        2.22        0.92      1.80 o 
  -4  10   5       51.56       54.09      3.64 o 
  -3  10   5      294.95      265.72      8.34 o 
  -2  10   5       55.36       64.99      3.92 o 
  -1  10   5     1048.07      986.53     21.28 o 
   0  10   5      195.64      205.77     15.53 o 
   1  10   5      442.88      429.36      7.72 o 
   2  10   5      812.69      810.59     14.34 o 
   3  10   5      337.17      299.96      7.40 o 
   4  10   5       79.47       63.81      3.76 o 
   5  10   5      152.25      140.97      6.38 o 
   6  10   5       46.85       37.66      8.11 o 
   7  10   5      200.33      174.38     12.04 o 
   8  10   5        0.72        0.86      2.32 o 
   9  10   5      346.57      344.93     17.20 o 
  10  10   5      422.93      415.56     15.98 o 
  11  10   5       59.27       70.59      6.96 o 
  12  10   5      200.64      173.87     10.70 o 
  13  10   5        0.04       -0.46      4.04 o 
  14  10   5       18.52       18.10      5.53 o 
 -14  11   5      335.70      339.75     23.19 o 
 -13  11   5      138.47      139.41     11.55 o 
 -12  11   5       72.53       73.62     13.34 o 
 -11  11   5        7.16       12.54      6.69 o 
 -10  11   5       58.95       50.64      9.96 o 
  -9  11   5       18.75       32.86      8.01 o 
  -8  11   5       14.27       16.86      4.39 o 
  -7  11   5       14.96       24.36      3.67 o 
  -6  11   5       11.65        7.28      2.52 o 
  -5  11   5      800.71      762.64     20.80 o 
  -4  11   5      222.84      227.15      7.33 o 
  -3  11   5       31.66       28.96      2.58 o 
  -2  11   5      203.64      201.59      6.77 o 
  -1  11   5       51.50       58.95      3.76 o 
   0  11   5      693.59      638.29     13.46 o 
   1  11   5      154.75      160.14      5.38 o 
   2  11   5        1.12        1.43      1.23 o 
   3  11   5      219.38      254.50     10.26 o 
   4  11   5      322.95      314.64      9.74 o 
   5  11   5      165.18      153.49      6.93 o 
   6  11   5       69.97       70.34      4.92 o 
   7  11   5       25.13       22.22      4.36 o 
   8  11   5        1.95        3.47      2.82 o 
   9  11   5      219.25      215.54     10.28 o 
  10  11   5       68.55       54.51     18.53 o 
  11  11   5        1.92       -1.18      3.19 o 
  12  11   5       15.55       21.16      5.01 o 
  13  11   5       20.14       22.68      5.25 o 
 -14  12   5       59.56       60.08      8.22 o 
 -13  12   5       16.08        9.70      7.31 o 
 -12  12   5       25.45       19.49      8.71 o 
 -11  12   5       53.85       59.33     11.75 o 
 -10  12   5       35.27       40.72     10.01 o 
  -9  12   5       28.09       45.18      9.77 o 
  -8  12   5       78.18       89.40     17.26 o 
  -7  12   5       58.45       57.02      6.70 o 
  -6  12   5       15.67       15.93      3.20 o 
  -5  12   5       82.30       80.89      7.31 o 
  -4  12   5      216.02      195.86      7.22 o 
  -3  12   5      413.78      409.94     11.35 o 
  -2  12   5       17.37       19.43      2.58 o 
  -1  12   5       31.82       38.83      3.26 o 
   0  12   5        6.89        3.43      1.74 o 
   1  12   5      258.30      279.21      8.07 o 
   2  12   5      757.02      726.66     14.58 o 
   3  12   5       12.65       24.35      4.38 o 
   4  12   5      181.66      183.06      7.59 o 
   5  12   5       65.79       71.28      5.17 o 
   6  12   5        0.09       -1.29      2.14 o 
   7  12   5       10.79        9.30      2.98 o 
   8  12   5      207.10      200.78      9.40 o 
   9  12   5       46.12       40.74      6.99 o 
  10  12   5       14.30       13.65      6.70 o 
  11  12   5        1.87       -0.72      3.43 o 
  12  12   5      217.05      231.91     11.99 o 
  13  12   5       99.75       98.51      8.89 o 
 -13  13   5       20.67       29.47     10.37 o 
 -12  13   5      134.69      128.45     17.55 o 
 -11  13   5        0.12        1.62      5.54 o 
 -10  13   5        7.59        4.10      5.96 o 
  -9  13   5       12.95        9.47      6.28 o 
  -8  13   5       13.42       17.02      4.69 o 
  -7  13   5      448.23      469.34     15.76 o 
  -6  13   5       38.20       38.32      4.01 o 
  -5  13   5      148.75      128.73      6.36 o 
  -4  13   5      121.90      112.43      6.20 o 
  -3  13   5      339.51      338.31     10.24 o 
  -2  13   5      163.68      165.17      6.45 o 
  -1  13   5        1.20        8.27      1.93 o 
   0  13   5       94.21       82.45      4.19 o 
   1  13   5       51.39       49.93      3.65 o 
   2  13   5       29.21       32.23      2.48 o 
   3  13   5      211.22      209.23     11.60 o 
   4  13   5       26.70       34.26      5.52 o 
   5  13   5        0.07        7.05      3.58 o 
   6  13   5       92.21       97.87      8.48 o 
   7  13   5       15.94       13.51      3.39 o 
   8  13   5      254.41      242.74     10.48 o 
   9  13   5      218.41      216.63     10.12 o 
  10  13   5        2.94        5.83      3.50 o 
  11  13   5       11.38        9.87      4.13 o 
  12  13   5        3.45        1.22      3.93 o 
 -12  14   5       21.85       16.46      8.17 o 
 -11  14   5      319.70      344.38     25.80 o 
 -10  14   5       23.64       18.36      8.00 o 
  -9  14   5        5.74        8.65      6.51 o 
  -8  14   5      174.78      187.22     12.37 o 
  -7  14   5       11.61       15.21      3.18 o 
  -6  14   5       16.29       24.24      3.54 o 
  -5  14   5        0.72        0.14      1.94 o 
  -4  14   5        8.10        9.67      3.07 o 
  -3  14   5        8.04        9.77      2.44 o 
  -2  14   5      682.81      679.29     16.94 o 
  -1  14   5       57.00       62.62      4.01 o 
   0  14   5      138.26      150.20      6.25 o 
   1  14   5      263.86      298.61      9.06 o 
   2  14   5       28.61       32.67      2.96 o 
   3  14   5       23.53       17.67      3.00 o 
   4  14   5      261.80      272.84     15.80 o 
   5  14   5       83.90       80.38      8.78 o 
   6  14   5      139.94      147.25     11.13 o 
   7  14   5        0.01        1.86      3.68 o 
   8  14   5       12.68       14.26      5.07 o 
   9  14   5      166.85      176.34     13.03 o 
  10  14   5       33.44       33.21      7.00 o 
  11  14   5       58.47       60.94      9.20 o 
 -11  15   5       15.90       13.93      7.66 o 
 -10  15   5       97.56       93.01     14.72 o 
  -9  15   5      363.32      390.13     26.78 o 
  -8  15   5      206.67      206.25     10.61 o 
  -7  15   5        0.09       -0.47      2.29 o 
  -6  15   5       37.44       38.49      4.24 o 
  -5  15   5      431.31      444.42     14.56 o 
  -4  15   5      202.98      188.45      7.69 o 
  -3  15   5        4.60        1.90      1.97 o 
  -2  15   5       51.31       55.36      4.09 o 
  -1  15   5       24.09       23.56      2.87 o 
   0  15   5      157.34      157.92      6.63 o 
   1  15   5       27.62       32.10      3.28 o 
   2  15   5      461.49      504.17     13.09 o 
   3  15   5      131.15      144.30      7.52 o 
   4  15   5      173.95      153.36     11.67 o 
   5  15   5       19.66       20.97      5.61 o 
   6  15   5       17.64       20.82      5.62 o 
   7  15   5       14.38       34.02      6.77 o 
   8  15   5        7.69       17.84      5.59 o 
   9  15   5       64.31       85.27     10.10 o 
  10  15   5        3.70        5.69      4.83 o 
 -10  16   5        1.18        5.63      6.81 o 
  -9  16   5        0.01       -5.38      5.38 o 
  -8  16   5        2.37        4.09      4.06 o 
  -7  16   5      355.49      338.56     11.79 o 
  -6  16   5       37.43       43.54      4.65 o 
  -5  16   5        0.72        0.31      2.20 o 
  -4  16   5      110.11      107.29      6.55 o 
  -3  16   5       73.13       71.34      5.26 o 
  -2  16   5       16.03       13.53      2.54 o 
  -1  16   5        0.14        0.87      1.90 o 
   0  16   5       64.96       66.84      4.85 o 
   1  16   5        0.00       -0.28      1.80 o 
   2  16   5      190.74      196.68     11.35 o 
   3  16   5        0.24        0.29      2.93 o 
   4  16   5      111.40      122.54      8.01 o 
   5  16   5        1.94        2.34      4.12 o 
   6  16   5      287.88      300.34     18.23 o 
   7  16   5      143.10      131.96     11.71 o 
   8  16   5        7.19        8.59      5.24 o 
   9  16   5        3.35       10.25      5.48 o 
  -9  17   5       39.42       61.68     12.47 o 
  -8  17   5        5.16        1.89      5.63 o 
  -7  17   5      176.88      171.36     19.62 o 
  -6  17   5       88.98       98.44     10.10 o 
  -5  17   5      112.41      117.57      7.28 o 
  -4  17   5        0.41       -1.19      2.20 o 
  -3  17   5       11.30       12.86      2.68 o 
  -2  17   5        7.67       12.77      2.62 o 
  -1  17   5        0.01       -0.75      1.95 o 
   0  17   5      321.10      330.35     10.59 o 
   1  17   5       17.08       15.64      2.77 o 
   2  17   5       59.88       73.15     12.57 o 
   3  17   5       23.08       23.81      4.92 o 
   4  17   5      246.25      250.77     16.71 o 
   5  17   5       16.96       17.76      3.95 o 
   6  17   5        3.47        4.98      4.56 o 
   7  17   5       43.68       39.26      7.87 o 
   8  17   5        4.75        7.72      5.36 o 
  -8  18   5       17.11       12.58      8.03 o 
  -7  18   5       86.62       86.36     10.00 o 
  -6  18   5       13.37       17.75      5.65 o 
  -5  18   5       76.06       79.13     11.40 o 
  -4  18   5       81.87       77.60      7.59 o 
  -3  18   5        0.77        0.33      2.89 o 
  -2  18   5       41.80       31.76      5.91 o 
  -1  18   5        2.23        2.79      3.36 o 
   0  18   5      108.35      106.21     10.34 o 
   1  18   5        0.13        0.92      3.13 o 
   2  18   5      122.57      137.80     16.18 o 
   3  18   5       24.36       18.01      4.87 o 
   4  18   5       15.76       18.31      5.91 o 
   5  18   5        6.42        2.33      4.35 o 
   6  18   5        4.09        4.35      3.23 o 
   7  18   5      125.09      144.79     14.13 o 
  -6  19   5       21.23       24.09      6.15 o 
  -5  19   5        0.20        2.02      3.47 o 
  -4  19   5      297.70      292.49     13.00 o 
  -3  19   5      178.07      178.95     12.46 o 
  -2  19   5        7.23        4.19      5.16 o 
  -1  19   5      128.70      131.30     11.15 o 
   0  19   5      125.58      140.89     11.45 o 
   1  19   5        0.99        2.15      3.87 o 
   2  19   5        2.93        5.47      4.50 o 
   3  19   5       24.54       25.65      6.54 o 
   4  19   5        4.97        4.92      4.56 o 
  -3  20   5       31.71       28.85      6.24 o 
  -2  20   5        0.21        5.93      5.32 o 
  -1  20   5        6.89        4.13      4.26 o 
   0  20   5      140.72      133.37     14.77 o 
   1  20   5       18.56       17.18      6.37 o 
   2  20   5        6.08        2.40      4.05 o 
 -17   0   6       18.57       13.67      7.59 o 
 -16   0   6       11.87       16.24      8.00 o 
 -15   0   6       92.17       94.86     12.55 o 
 -14   0   6      311.38      309.05     20.39 o 
 -13   0   6      182.64      160.30     13.77 o 
 -12   0   6      556.36      560.62     28.17 o 
 -11   0   6     1164.00     1084.87     31.37 o 
 -10   0   6      191.58      171.93      7.99 o 
  -9   0   6        1.14        4.71      2.13 o 
  -8   0   6     3906.10     3784.35     82.40 o 
  -7   0   6      536.42      513.93     17.20 o 
  -5   0   6      541.46      385.74     17.19 o 
  -4   0   6      826.35      893.67     24.93 o 
  -3   0   6       70.52      123.72      7.38 o 
  -1   0   6      611.47      759.46     35.71 o 
   0   0   6      440.54      406.85     21.24 o 
   1   0   6     1727.96     1922.63     54.48 o 
   3   0   6     1094.12        0.10      0.65 o 
   4   0   6     2279.28     2549.15     98.87 o 
   5   0   6      808.08       -0.57      0.98 o 
   6   0   6      206.38      162.27      9.71 o 
   7   0   6     1416.61     1416.96     56.78 o 
   8   0   6       49.98       40.54      6.19 o 
   9   0   6      325.74      293.54     17.15 o 
  10   0   6      135.24      144.18     12.04 o 
  11   0   6       25.38       23.62      6.48 o 
  12   0   6       34.07       40.37      8.59 o 
  13   0   6       57.83       43.12      9.07 o 
  14   0   6       10.00       16.66      7.17 o 
  15   0   6        4.61        6.32      6.20 o 
  16   0   6       38.68       35.51     10.16 o 
 -17   1   6       16.65       11.69      9.18 o 
 -16   1   6       68.22       85.75     13.79 o 
 -15   1   6      182.94      158.27     20.79 o 
 -14   1   6      306.25      336.98     31.07 o 
 -13   1   6        0.25        4.65      3.86 o 
 -12   1   6       33.39       26.86      4.76 o 
 -11   1   6       19.02       14.30      2.78 o 
 -10   1   6      176.10      134.81      4.58 o 
  -9   1   6      189.17      192.88      5.80 o 
  -8   1   6      550.76      565.99     11.51 o 
  -7   1   6     1464.27     1417.24     28.31 o 
  -6   1   6      180.92      184.77      6.29 o 
  -5   1   6     1839.06     2056.07     34.82 o 
  -4   1   6      566.95      600.01     14.31 o 
  -3   1   6      427.47      444.43     13.24 o 
  -2   1   6       21.71       29.42      3.34 o 
  -1   1   6      124.85      136.66      9.59 o 
   0   1   6     1674.81     1766.59     54.15 o 
   1   1   6        2.32        1.63      0.76 o 
   2   1   6      541.51      538.07     12.04 o 
   3   1   6      207.70      174.57      8.31 o 
   4   1   6      699.95      733.84     15.81 o 
   5   1   6       14.11       15.32      2.61 o 
   6   1   6       34.62       44.59      5.54 o 
   7   1   6        4.39       13.22      2.53 o 
   8   1   6        1.94        2.25      2.06 o 
   9   1   6      333.06      420.24     58.32 o 
  10   1   6       81.71       93.63      9.90 o 
  11   1   6        7.82        6.42      3.32 o 
  12   1   6       54.03       41.25      8.47 o 
  13   1   6       11.96        6.33      3.76 o 
  14   1   6        0.03       -0.66      3.68 o 
  15   1   6        0.61        6.37      4.59 o 
 -17   2   6        1.02        0.91      5.85 o 
 -16   2   6       12.22        7.51      5.04 o 
 -15   2   6      195.98      214.09     12.16 o 
 -14   2   6       16.05       21.23      5.11 o 
 -13   2   6       13.23       11.39      4.35 o 
 -12   2   6       49.90       52.94      4.56 o 
 -11   2   6        7.53        8.42      2.85 o 
 -10   2   6       59.31       64.01      5.41 o 
  -9   2   6      742.29      644.81     12.87 o 
  -8   2   6      452.09      444.31      9.46 o 
  -7   2   6       10.57        9.83      1.44 o 
  -6   2   6        9.80       13.80      1.76 o 
  -5   2   6        5.25        2.04      1.01 o 
  -4   2   6      169.33      194.29      6.34 o 
  -3   2   6     2130.20     2208.31     58.63 o 
  -2   2   6      225.81      278.96     10.07 o 
  -1   2   6     1651.39     1867.19     83.67 o 
   0   2   6     1059.07     1150.74     33.14 o 
   1   2   6        3.98        7.71      1.79 o 
   2   2   6     6970.28     7599.05    146.81 o 
   3   2   6      338.01      354.82     16.04 o 
   4   2   6     1212.53     1358.95     31.75 o 
   5   2   6       56.80       58.41      4.85 o 
   6   2   6      446.54      476.56     31.69 o 
   7   2   6       20.23       20.89      3.02 o 
   8   2   6       94.81       98.76      8.23 o 
   9   2   6       33.56       33.43      4.43 o 
  10   2   6      385.69      419.39     31.07 o 
  11   2   6        2.58        7.71      3.60 o 
  12   2   6       36.48       36.26      5.75 o 
  13   2   6       19.89       28.12      5.53 o 
  14   2   6       38.68       37.00      7.76 o 
  15   2   6        1.02        0.13      4.52 o 
 -16   3   6        0.08        0.82      4.61 o 
 -15   3   6        2.09        5.23      4.60 o 
 -14   3   6       92.63       91.76     16.94 o 
 -13   3   6        0.01        3.23      6.04 o 
 -12   3   6        1.05        2.68      2.39 o 
 -11   3   6       15.21       22.94      2.95 o 
 -10   3   6       80.77       85.07      4.74 o 
  -9   3   6       79.97       79.88      4.71 o 
  -8   3   6      452.45      394.18      8.84 o 
  -7   3   6       10.27        8.26      1.70 o 
  -6   3   6      912.28      847.52     15.68 o 
  -5   3   6     2223.97     2187.46     37.12 o 
  -4   3   6      446.15      447.91     11.29 o 
  -3   3   6       39.34       32.59      3.74 o 
  -2   3   6       98.78      126.18      7.32 o 
  -1   3   6     3055.26     3182.70     70.26 o 
   0   3   6      653.18      729.14     17.19 o 
   1   3   6     4319.51     4678.06     80.73 o 
   2   3   6      597.66      774.17     17.13 o 
   3   3   6        3.57        2.21      0.94 o 
   4   3   6      683.74      698.33     14.80 o 
   5   3   6        0.55        6.83      1.12 o 
   6   3   6      131.01      122.82      8.11 o 
   7   3   6      386.43      418.02     12.01 o 
   8   3   6       20.79       25.19      3.49 o 
   9   3   6      240.76      236.53     16.11 o 
  10   3   6      180.50      165.64      9.28 o 
  11   3   6        5.52        2.31      3.01 o 
  12   3   6        0.50        9.46      6.12 o 
  13   3   6      197.12      175.68     11.76 o 
  14   3   6      136.78      128.96     11.17 o 
  15   3   6        1.92        1.50      4.72 o 
 -16   4   6        3.59        8.22      5.01 o 
 -15   4   6       60.89       53.73      7.18 o 
 -14   4   6       15.60       11.17      4.69 o 
 -13   4   6      152.62      145.87      9.03 o 
 -12   4   6      254.62      265.13      8.67 o 
 -11   4   6      111.55      106.38      5.55 o 
 -10   4   6        9.46        4.43      2.13 o 
  -9   4   6      115.42      116.50      5.10 o 
  -8   4   6       23.41       39.14      3.09 o 
  -7   4   6        6.15        6.55      1.35 o 
  -6   4   6      137.37      126.20      4.65 o 
  -5   4   6        5.11        4.43      0.96 o 
  -4   4   6      794.05      705.76     14.79 o 
  -3   4   6     3958.08     4227.79     80.07 o 
  -2   4   6     3968.36     4286.81     97.96 o 
  -1   4   6     2138.79     2225.26     56.76 o 
   0   4   6      505.23      493.44     13.86 o 
   1   4   6     1584.85     1656.98     38.84 o 
   2   4   6       14.29       35.54      6.59 o 
   3   4   6      393.09      539.46     15.23 o 
   4   4   6      113.05       94.78      4.66 o 
   5   4   6      511.92      487.24      9.62 o 
   6   4   6      619.32      607.05     13.14 o 
   7   4   6      372.95      380.13     24.44 o 
   8   4   6      245.44      255.89      8.68 o 
   9   4   6      639.02      669.06     34.48 o 
  10   4   6       41.37       45.80      4.51 o 
  11   4   6        7.70        7.51      2.91 o 
  12   4   6        9.64       10.10      3.49 o 
  13   4   6        9.75        8.81      5.93 o 
  14   4   6       13.11       11.79      4.08 o 
  15   4   6      114.02      103.00      9.98 o 
 -16   5   6      115.91      123.06     10.32 o 
 -15   5   6       51.68       54.37     10.33 o 
 -14   5   6       22.12       25.07      4.58 o 
 -13   5   6      141.96      162.44      7.04 o 
 -12   5   6       11.70       11.11      2.83 o 
 -11   5   6        8.50       13.21      2.78 o 
 -10   5   6       28.14       30.32      3.14 o 
  -9   5   6      485.25      471.67     13.77 o 
  -8   5   6       40.24       46.65      3.32 o 
  -7   5   6       18.69       22.93      3.93 o 
  -6   5   6      843.28      740.36     13.79 o 
  -5   5   6        0.08        1.08      1.07 o 
  -4   5   6      345.74      385.14      8.07 o 
  -3   5   6       12.99        3.20      1.70 o 
  -2   5   6       98.29       86.68      3.45 o 
  -1   5   6      116.20      142.51      5.41 o 
   0   5   6      313.55      288.30      8.97 o 
   1   5   6      744.52      746.21     20.64 o 
   2   5   6      313.63      290.45      7.80 o 
   3   5   6      672.33      614.06     15.37 o 
   4   5   6      524.89      539.86     24.11 o 
   5   5   6       83.35      103.54      4.94 o 
   6   5   6        3.28        3.04      1.60 o 
   7   5   6        3.87       11.65      1.65 o 
   8   5   6      100.65       94.47      5.56 o 
   9   5   6        7.69       10.54      2.70 o 
  10   5   6       61.66       60.61      6.69 o 
  11   5   6      257.24      259.13     10.30 o 
  12   5   6      106.40      119.32      9.69 o 
  13   5   6       81.40       86.38      7.15 o 
  14   5   6       57.44       69.87      8.18 o 
  15   5   6        9.56        8.46      5.04 o 
 -16   6   6       41.22       38.43      9.09 o 
 -15   6   6        0.01       -2.68      4.61 o 
 -14   6   6        6.45        5.64      3.91 o 
 -13   6   6        6.29        5.94      2.90 o 
 -12   6   6       29.63       29.61      3.54 o 
 -11   6   6       25.87       27.98      3.31 o 
 -10   6   6      231.35      223.31      9.18 o 
  -9   6   6      210.26      183.86      7.30 o 
  -8   6   6      688.85      568.10     13.33 o 
  -7   6   6     1362.54     1226.82     25.01 o 
  -6   6   6      488.71      482.85     15.40 o 
  -5   6   6      142.86      165.30      4.94 o 
  -4   6   6      634.33      645.15     13.84 o 
  -3   6   6       84.28       67.25      3.09 o 
  -2   6   6        0.03        0.65      0.71 o 
  -1   6   6       68.02       83.37      3.72 o 
   0   6   6      103.90      115.37      5.07 o 
   1   6   6      645.88      706.63     26.71 o 
   2   6   6        0.06       10.73      2.53 o 
   3   6   6       31.86       46.85      5.41 o 
   4   6   6      866.68      958.79     24.02 o 
   5   6   6       80.75       85.53      6.79 o 
   6   6   6       58.42       62.87      3.22 o 
   7   6   6       11.14        7.87      2.38 o 
   8   6   6        0.15        1.27      1.91 o 
   9   6   6       13.12       10.62      4.63 o 
  10   6   6        5.77        7.17      2.74 o 
  11   6   6       21.45       24.02      4.61 o 
  12   6   6        0.16        2.06      3.51 o 
  13   6   6        0.15        9.46      4.59 o 
  14   6   6        4.16       -0.51      3.79 o 
  15   6   6        4.08       12.42      5.13 o 
 -16   7   6        9.86       19.39      8.45 o 
 -15   7   6       12.34       15.83      4.36 o 
 -14   7   6       23.41       29.90      3.94 o 
 -13   7   6       27.53       37.79      4.09 o 
 -12   7   6       39.23       51.17      4.66 o 
 -11   7   6       16.01       16.17      2.86 o 
 -10   7   6      153.29      162.54      7.27 o 
  -9   7   6      386.71      418.45     12.35 o 
  -8   7   6      296.63      317.66     10.76 o 
  -7   7   6       81.52       91.44      5.63 o 
  -6   7   6      466.21      461.46     13.24 o 
  -5   7   6       94.52       77.23      4.83 o 
  -4   7   6      125.39      129.08      7.12 o 
  -3   7   6      262.71      234.37      6.26 o 
  -2   7   6       35.04       43.81      3.70 o 
  -1   7   6      133.71      151.39      5.26 o 
   0   7   6     1029.84     1042.39     21.32 o 
   1   7   6      213.47      240.71      5.04 o 
   2   7   6        4.02       24.81      9.13 o 
   3   7   6      151.95      137.69      7.58 o 
   4   7   6     1192.59     1217.71     29.89 o 
   5   7   6       49.19       66.80      4.70 o 
   6   7   6        2.30       32.91      2.45 o 
   7   7   6       25.16       24.67      3.45 o 
   8   7   6        0.02       11.76      2.66 o 
   9   7   6      162.92      168.41     12.83 o 
  10   7   6      169.50      165.30      9.00 o 
  11   7   6       12.55        9.97      3.81 o 
  12   7   6      103.71      117.28      9.32 o 
  13   7   6      175.85      155.08     28.38 o 
  14   7   6      132.71      104.99      9.57 o 
 -15   8   6       23.71       19.07      9.12 o 
 -14   8   6      200.99      220.55     12.95 o 
 -13   8   6       55.40       65.89     13.29 o 
 -12   8   6      580.56      622.24     23.34 o 
 -11   8   6      418.35      433.57     27.56 o 
 -10   8   6      315.64      314.18     14.29 o 
  -9   8   6      126.06      113.22      8.61 o 
  -8   8   6      112.02      112.46      6.48 o 
  -7   8   6       85.30       72.52      5.15 o 
  -6   8   6       16.99       23.34      3.16 o 
  -5   8   6       58.08       57.87      5.12 o 
  -4   8   6      145.53      169.56      9.96 o 
  -3   8   6     1491.10     1404.55     27.74 o 
  -2   8   6       52.11       56.82      4.21 o 
  -1   8   6     2096.47     2241.63     43.54 o 
   0   8   6       65.70       74.65      4.25 o 
   1   8   6      176.06      193.54      6.18 o 
   2   8   6      146.33      147.19      5.61 o 
   3   8   6       23.29       24.61      3.12 o 
   4   8   6       74.78       71.50      5.93 o 
   5   8   6      268.93      274.88     11.68 o 
   6   8   6     1379.09     1354.14     32.11 o 
   7   8   6      437.72      414.24     13.93 o 
   8   8   6      431.25      405.42     14.37 o 
   9   8   6        7.43       11.91      3.33 o 
  10   8   6       32.90       38.69      5.23 o 
  11   8   6        9.31        8.32      3.77 o 
  12   8   6        3.64        8.14      4.11 o 
  13   8   6       58.73       48.58     12.84 o 
  14   8   6        1.24        5.04      4.56 o 
 -15   9   6        0.26        4.54      7.93 o 
 -14   9   6       83.50       96.22     14.49 o 
 -13   9   6      155.24      154.21     11.49 o 
 -12   9   6      107.84      120.63     10.04 o 
 -11   9   6        0.16        0.87      5.39 o 
 -10   9   6      253.19      248.47     19.31 o 
  -9   9   6      108.58      116.38     14.03 o 
  -8   9   6      303.49      311.45     10.97 o 
  -7   9   6      177.66      166.70      7.29 o 
  -6   9   6      172.92      151.60      6.73 o 
  -5   9   6     1156.02     1059.41     26.21 o 
  -4   9   6      900.33      827.70     22.31 o 
  -3   9   6        0.91        0.94      1.56 o 
  -2   9   6      610.75      592.72     14.90 o 
  -1   9   6     1298.32     1341.50     27.27 o 
   0   9   6      806.62      764.84     15.05 o 
   1   9   6      220.29      265.07      6.63 o 
   2   9   6        0.26        0.97      1.39 o 
   3   9   6       27.79       28.59      4.16 o 
   4   9   6      100.13      106.56      7.02 o 
   5   9   6      348.46      308.98     32.39 o 
   6   9   6       79.33       68.28      4.28 o 
   7   9   6      345.90      336.95     12.55 o 
   8   9   6       55.16       56.58      5.31 o 
   9   9   6       69.78       64.51      5.77 o 
  10   9   6       62.99       47.56      5.53 o 
  11   9   6        2.35        3.55      3.54 o 
  12   9   6       52.46       43.03      9.07 o 
  13   9   6       40.55       49.88     10.20 o 
  14   9   6       31.63       30.29      6.21 o 
 -14  10   6       17.79       23.97      5.98 o 
 -13  10   6      251.65      279.78     14.72 o 
 -12  10   6      178.20      205.18     21.71 o 
 -11  10   6        3.84        8.44      6.75 o 
 -10  10   6      137.27      133.99     16.26 o 
  -9  10   6        0.07        8.13      5.73 o 
  -8  10   6      114.02      121.19      9.52 o 
  -7  10   6        0.08        1.12      2.14 o 
  -6  10   6      133.75      127.32      6.63 o 
  -5  10   6      140.24      158.67      6.84 o 
  -4  10   6      544.09      529.10     16.49 o 
  -3  10   6      425.64      416.06     12.45 o 
  -2  10   6       19.25       24.31      2.53 o 
  -1  10   6      498.22      462.63     13.65 o 
   0  10   6        0.00        1.68      1.28 o 
   1  10   6       15.98       20.49      2.71 o 
   2  10   6       15.75       18.05      2.19 o 
   3  10   6       25.01       25.67      2.36 o 
   4  10   6      388.49      386.82     14.77 o 
   5  10   6       62.68       46.02      3.52 o 
   6  10   6        2.92        2.68      2.50 o 
   7  10   6        5.36        5.99      2.51 o 
   8  10   6        5.93        4.92      2.60 o 
   9  10   6       17.70       19.08      3.90 o 
  10  10   6      184.23      165.26     18.62 o 
  11  10   6        9.38        9.93      4.17 o 
  12  10   6        0.25        3.71      3.87 o 
  13  10   6       16.63       17.51      5.31 o 
 -14  11   6       17.03       12.87      5.73 o 
 -13  11   6        0.75        2.15      4.54 o 
 -12  11   6       38.29       32.89      9.91 o 
 -11  11   6       65.78       47.73     10.84 o 
 -10  11   6       23.79       25.88      8.31 o 
  -9  11   6       72.01       53.22     10.58 o 
  -8  11   6      291.50      316.36     14.61 o 
  -7  11   6      191.99      213.58     23.97 o 
  -6  11   6        3.26        3.99      3.22 o 
  -5  11   6      272.48      314.59     13.09 o 
  -4  11   6       76.23       68.76      4.35 o 
  -3  11   6        0.67        3.46      1.72 o 
  -2  11   6      201.51      178.60      6.34 o 
  -1  11   6        0.26        4.34      1.61 o 
   0  11   6       49.07       34.69      4.94 o 
   1  11   6      180.51      184.14      5.51 o 
   2  11   6        6.51        8.42      1.55 o 
   3  11   6       96.63       95.01      4.78 o 
   4  11   6      968.66      954.92     27.38 o 
   5  11   6        8.60        6.19      2.14 o 
   6  11   6       27.09       25.97      3.25 o 
   7  11   6      105.90       91.24      5.98 o 
   8  11   6        4.95        5.62      2.93 o 
   9  11   6        1.40        1.05      4.93 o 
  10  11   6       10.32        6.93      3.58 o 
  11  11   6        5.60        4.17      3.70 o 
  12  11   6        1.95        3.10      3.79 o 
  13  11   6       60.73       55.29      7.05 o 
 -13  12   6        6.61       11.80      5.41 o 
 -12  12   6      166.64      177.46     20.66 o 
 -11  12   6        0.45       -5.16      5.16 o 
 -10  12   6      428.68      375.30     26.01 o 
  -9  12   6        6.29        4.16      5.90 o 
  -8  12   6       91.12       97.93      9.23 o 
  -7  12   6       82.49       81.25      7.99 o 
  -6  12   6        1.70        0.85      2.82 o 
  -5  12   6      375.36      397.02     11.25 o 
  -4  12   6       44.14       64.25      4.62 o 
  -3  12   6      324.25      305.07      9.38 o 
  -2  12   6      195.66      209.46      7.15 o 
  -1  12   6      205.84      216.27      7.19 o 
   0  12   6      349.28      336.91     10.01 o 
   1  12   6       10.09        7.95      2.37 o 
   2  12   6       81.13       75.50      4.47 o 
   3  12   6       20.67       27.01      2.91 o 
   4  12   6      349.11      343.77     11.93 o 
   5  12   6      173.02      172.68      7.65 o 
   6  12   6        3.19       13.70      2.97 o 
   7  12   6       88.99      101.21      7.66 o 
   8  12   6       88.26       78.52      6.18 o 
   9  12   6       89.31       74.70      6.44 o 
  10  12   6        5.53        4.66      3.50 o 
  11  12   6       29.42       19.50      4.62 o 
  12  12   6       17.46       16.56      7.63 o 
 -13  13   6      630.32      649.37     40.03 o 
 -12  13   6       51.52       73.18     14.14 o 
 -11  13   6        0.09        1.28      6.06 o 
 -10  13   6       16.65       15.88      7.96 o 
  -9  13   6      334.33      332.34     24.12 o 
  -8  13   6      149.61      176.08     19.97 o 
  -7  13   6       54.99       51.60      8.59 o 
  -6  13   6      195.76      183.66     11.37 o 
  -5  13   6        5.73       11.52      2.56 o 
  -4  13   6       14.61       12.79      2.63 o 
  -3  13   6      338.04      331.15     10.13 o 
  -2  13   6      564.43      540.61     14.06 o 
  -1  13   6        1.65       -0.22      1.65 o 
   0  13   6      578.87      595.26     15.35 o 
   1  13   6      150.21      157.61      7.94 o 
   2  13   6       13.84       12.19      4.43 o 
   3  13   6       16.04       22.46      3.20 o 
   4  13   6        7.00        5.74      3.14 o 
   5  13   6        9.31        6.51      3.73 o 
   6  13   6      344.31      308.10     11.56 o 
   7  13   6      104.32       99.81     10.00 o 
   8  13   6       17.83       21.69      4.93 o 
   9  13   6      200.65      194.70      9.60 o 
  10  13   6        5.43        5.66      5.08 o 
  11  13   6       16.20       19.86      4.77 o 
  12  13   6       12.64       10.61      4.93 o 
 -12  14   6      140.29      141.20     19.40 o 
 -11  14   6       21.05       14.64      8.46 o 
 -10  14   6      116.40      130.45     17.59 o 
  -9  14   6        0.07        2.57      5.91 o 
  -8  14   6      245.20      252.55     14.04 o 
  -7  14   6        9.83        9.73      3.46 o 
  -6  14   6      342.74      329.83     12.88 o 
  -5  14   6        0.20        4.89      2.25 o 
  -4  14   6        4.18        3.54      2.05 o 
  -3  14   6        0.13       -0.22      1.78 o 
  -2  14   6       17.81       17.79      3.02 o 
  -1  14   6       82.96       85.40      4.75 o 
   0  14   6        5.12        7.72      3.26 o 
   1  14   6       39.48       45.45      4.70 o 
   2  14   6       33.54       33.55      4.79 o 
   3  14   6      140.51      149.35      7.53 o 
   4  14   6       12.74        9.25      3.94 o 
   5  14   6      258.14      276.94     15.52 o 
   6  14   6       17.01       17.86      4.86 o 
   7  14   6      294.87      302.83     16.62 o 
   8  14   6        3.14        4.15      3.86 o 
   9  14   6      155.51      135.49     11.09 o 
  10  14   6      210.41      184.86     13.36 o 
  11  14   6       25.14       18.31      6.00 o 
 -11  15   6       16.83        7.74      7.45 o 
 -10  15   6        0.12       -0.11      6.18 o 
  -9  15   6        3.03       14.05      7.71 o 
  -8  15   6       73.47       75.76      7.23 o 
  -7  15   6      166.07      166.82      9.71 o 
  -6  15   6       79.56       80.66      7.06 o 
  -5  15   6      164.35      152.92      9.46 o 
  -4  15   6       62.75       69.17      5.27 o 
  -3  15   6       17.24       19.16      3.06 o 
  -2  15   6       58.98       68.29      4.62 o 
  -1  15   6      153.00      151.78      6.23 o 
   0  15   6       62.38       58.46      5.56 o 
   1  15   6      436.40      471.14     18.58 o 
   2  15   6       67.99       62.36      6.59 o 
   3  15   6      206.52      201.87     13.32 o 
   4  15   6      284.67      289.43     14.16 o 
   5  15   6        2.49        7.50      4.15 o 
   6  15   6       34.86       26.92      5.88 o 
   7  15   6       65.76       64.10      8.38 o 
   8  15   6      565.63      585.40     28.24 o 
   9  15   6        3.67       13.49      5.20 o 
  10  15   6       22.41       18.72      5.80 o 
 -10  16   6       11.66        8.71      7.38 o 
  -9  16   6       52.65       54.27     12.41 o 
  -8  16   6       16.13       15.84      5.42 o 
  -7  16   6       11.28       13.10      4.97 o 
  -6  16   6        3.55        1.74      3.09 o 
  -5  16   6       30.49       30.51      4.68 o 
  -4  16   6      200.83      195.59      9.88 o 
  -3  16   6      204.19      209.61     13.43 o 
  -2  16   6        6.35        3.62      2.44 o 
  -1  16   6      243.79      244.13     10.62 o 
   0  16   6       29.66       37.88      4.84 o 
   1  16   6       76.99       76.93      7.54 o 
   2  16   6       40.01       34.86      5.30 o 
   3  16   6       32.97       35.20      6.62 o 
   4  16   6      137.11      160.22     12.04 o 
   5  16   6        1.57        3.50      2.83 o 
   6  16   6      343.50      336.87     19.02 o 
   7  16   6        0.03        2.59      4.13 o 
   8  16   6       24.47       29.09      6.59 o 
   9  16   6       23.49       21.91      6.34 o 
  -9  17   6       30.57       40.94     11.00 o 
  -8  17   6       38.29       35.38      7.07 o 
  -7  17   6      137.88      121.58     11.43 o 
  -6  17   6       27.52       50.29     11.51 o 
  -5  17   6       41.03       36.40      6.41 o 
  -4  17   6       57.83       56.73      6.12 o 
  -3  17   6       27.03       31.86      5.07 o 
  -2  17   6       92.93       88.07      6.43 o 
  -1  17   6      196.56      190.81      9.82 o 
   0  17   6        7.51        8.51      3.33 o 
   1  17   6        1.29        4.17      3.28 o 
   2  17   6      329.76      342.71     15.73 o 
   3  17   6        0.22       -0.08      3.73 o 
   4  17   6       12.28        9.40      4.53 o 
   5  17   6       24.84       27.03      6.14 o 
   6  17   6        1.64        1.30      2.84 o 
   7  17   6        0.75       -2.76      4.03 o 
   8  17   6       13.85        7.86      5.28 o 
  -8  18   6       40.08       51.49     11.81 o 
  -7  18   6        1.98       12.58      5.89 o 
  -6  18   6      129.43      136.35     13.35 o 
  -5  18   6      308.89      332.68     17.00 o 
  -4  18   6       17.32       22.59      8.84 o 
  -3  18   6        1.36        1.42      3.12 o 
  -2  18   6       35.35       32.88      5.99 o 
  -1  18   6      157.20      162.08      9.54 o 
   0  18   6       65.20       85.89     11.36 o 
   1  18   6       35.75       40.35      8.14 o 
   2  18   6       34.63       40.76      6.05 o 
   3  18   6       31.37       35.77      7.00 o 
   4  18   6        0.39        0.55      3.71 o 
   5  18   6       63.90       69.75      9.40 o 
   6  18   6       55.11       62.27      8.86 o 
  -6  19   6       11.57       12.22      5.45 o 
  -5  19   6       90.54       78.75      7.87 o 
  -4  19   6       52.57       55.60      7.61 o 
  -3  19   6       21.09       17.58      5.22 o 
  -2  19   6       34.95       37.60      6.45 o 
  -1  19   6      136.48      124.63     14.00 o 
   0  19   6       59.18       52.18      9.08 o 
   1  19   6        6.61        2.48      4.73 o 
   2  19   6      426.28      390.67     22.94 o 
   3  19   6        0.73        0.87      3.81 o 
   4  19   6       21.68       17.29      5.70 o 
   5  19   6       11.64        9.23      5.25 o 
  -2  20   6        2.30        1.99      3.97 o 
  -1  20   6       18.15       10.17      5.66 o 
   0  20   6        0.86        0.86      4.29 o 
   1  20   6       92.87       82.94     11.35 o 
 -16   1   7      135.44      145.86     11.41 o 
 -15   1   7      107.22      139.48     22.05 o 
 -14   1   7       61.40       68.16      7.49 o 
 -13   1   7       73.73       66.84      7.29 o 
 -12   1   7      267.64      272.26      9.44 o 
 -11   1   7        3.11       -0.25      3.64 o 
 -10   1   7       59.32       59.61      3.59 o 
  -9   1   7       26.01       25.97      2.56 o 
  -8   1   7     1620.95     1537.24     27.37 o 
  -7   1   7      170.51      153.89      4.90 o 
  -6   1   7       15.83       10.41      1.86 o 
  -5   1   7      692.91      711.85     14.78 o 
  -4   1   7      464.72      491.98     10.67 o 
  -3   1   7     1506.90     1665.65     45.13 o 
  -2   1   7        0.15        2.43      0.94 o 
  -1   1   7        0.23        7.71      1.40 o 
   0   1   7     1591.64     1719.17     41.55 o 
   1   1   7     3359.64     3507.31     69.17 o 
   2   1   7       12.32       24.68      5.08 o 
   3   1   7      344.01      392.28      9.62 o 
   4   1   7      299.70      318.87      9.30 o 
   5   1   7      162.87      155.28      9.69 o 
   6   1   7       31.51       31.08      5.67 o 
   7   1   7       42.25       41.87      4.08 o 
   8   1   7        4.37       13.05      3.64 o 
   9   1   7      336.85      341.15     13.60 o 
  10   1   7        0.15        5.67      2.97 o 
  11   1   7       53.02       45.54     12.45 o 
  12   1   7        9.44        9.64      4.01 o 
  13   1   7       48.14       48.19      6.80 o 
  14   1   7        4.18       11.00      4.62 o 
  15   1   7        0.24       -3.86      3.86 o 
 -16   2   7       55.74       52.03      7.50 o 
 -15   2   7      244.76      262.13     17.16 o 
 -14   2   7      118.14      123.91     12.86 o 
 -13   2   7       80.53       69.68     12.75 o 
 -12   2   7      204.45      199.42      8.10 o 
 -11   2   7        6.69        8.25      2.65 o 
 -10   2   7       34.18       44.84      3.09 o 
  -9   2   7      310.52      255.12      6.63 o 
  -8   2   7     1264.51     1172.17     23.26 o 
  -7   2   7      649.92      590.74     10.87 o 
  -6   2   7      109.81      123.31      3.93 o 
  -5   2   7       36.61       25.46      3.57 o 
  -4   2   7     1228.80     1201.77     33.47 o 
  -3   2   7     2994.52     3279.08     86.32 o 
  -2   2   7      204.02      207.20      6.42 o 
  -1   2   7      972.02     1203.02     24.13 o 
   0   2   7      127.94      115.86      4.43 o 
   1   2   7    10041.74    10499.68    238.23 o 
   2   2   7     2054.15     2160.58     43.43 o 
   3   2   7        1.90       13.00      2.00 o 
   4   2   7      791.34      769.74     19.21 o 
   5   2   7       63.73       62.23      6.00 o 
   6   2   7      294.34      275.94     10.06 o 
   7   2   7        0.07       -1.10      1.52 o 
   8   2   7      291.87      275.22     11.22 o 
   9   2   7      404.24      399.87     17.77 o 
  10   2   7      717.35      648.58     28.70 o 
  11   2   7        0.36        4.77      3.27 o 
  12   2   7       21.98       22.03      5.02 o 
  13   2   7       14.21       19.73      5.67 o 
  14   2   7        0.10       -0.62      3.88 o 
  15   2   7        8.46        7.75      4.61 o 
 -16   3   7        1.23       -3.94      4.34 o 
 -15   3   7       13.52       15.01      5.25 o 
 -14   3   7       80.60      104.14      8.98 o 
 -13   3   7      473.91      494.34     15.04 o 
 -12   3   7        0.26        0.65      2.56 o 
 -11   3   7      739.75      749.46     17.57 o 
 -10   3   7      586.98      617.31     14.79 o 
  -9   3   7     1136.40     1041.62     19.48 o 
  -8   3   7     1304.44     1238.31     20.64 o 
  -7   3   7      955.53      852.43     16.11 o 
  -6   3   7      712.53      589.86     11.58 o 
  -5   3   7      379.31      331.91     10.21 o 
  -4   3   7      942.08     1111.45     25.37 o 
  -3   3   7      384.14      454.86     15.35 o 
  -2   3   7      316.93      318.59     13.06 o 
  -1   3   7      983.25      959.96     28.35 o 
   0   3   7      926.70      968.92     18.11 o 
   1   3   7       68.93      124.43      4.06 o 
   2   3   7     3190.42     3585.59     61.33 o 
   3   3   7      472.36      522.08     11.52 o 
   4   3   7      300.84      380.74     10.52 o 
   5   3   7      106.88      139.95     14.22 o 
   6   3   7        0.46        3.12      1.51 o 
   7   3   7       45.03       46.11      3.52 o 
   8   3   7     1099.38     1143.92     33.98 o 
   9   3   7      839.15      819.35     26.23 o 
  10   3   7       72.94       88.87      8.44 o 
  11   3   7       38.14       34.11      5.78 o 
  12   3   7       11.94       10.90      4.29 o 
  13   3   7       20.63       16.03      4.82 o 
  14   3   7       28.50       25.96      8.90 o 
  15   3   7        1.27        7.26      4.70 o 
 -16   4   7       13.42       21.25      5.78 o 
 -15   4   7        0.15        8.04      4.52 o 
 -14   4   7       22.96       34.33      5.91 o 
 -13   4   7       19.93       15.35      3.54 o 
 -12   4   7        4.77        6.50      2.58 o 
 -11   4   7       56.23       73.85      4.80 o 
 -10   4   7        1.61        1.91      2.00 o 
  -9   4   7        2.65        3.40      1.97 o 
  -8   4   7       16.50       16.86      2.02 o 
  -7   4   7      741.62      732.10     16.30 o 
  -6   4   7       26.96       28.98      2.09 o 
  -5   4   7       47.46       33.15      2.90 o 
  -4   4   7      909.54      956.33     17.80 o 
  -3   4   7      389.98      457.09     11.95 o 
  -2   4   7      146.95      161.20      7.58 o 
  -1   4   7       23.47       24.36      4.96 o 
   0   4   7        1.39        2.43      1.13 o 
   1   4   7     1668.84     1777.61     31.42 o 
   2   4   7      107.63      131.64      6.30 o 
   3   4   7      772.80      844.95     21.33 o 
   4   4   7        2.21       11.99      1.05 o 
   5   4   7      179.60      202.83     10.00 o 
   6   4   7      295.61      300.91      8.85 o 
   7   4   7       42.35       48.07      3.62 o 
   8   4   7        4.17       20.12      2.88 o 
   9   4   7       22.72       34.02      6.22 o 
  10   4   7        6.53       14.79      3.23 o 
  11   4   7       97.36       79.53      6.26 o 
  12   4   7        1.07       10.12      3.60 o 
  13   4   7       87.73       90.52      7.29 o 
  14   4   7       11.76       10.00      3.88 o 
  15   4   7       39.95       47.78      7.64 o 
 -16   5   7        0.43        1.65      4.46 o 
 -15   5   7       78.38       99.84      8.97 o 
 -14   5   7       57.85       66.90      9.81 o 
 -13   5   7       19.56       16.98      9.61 o 
 -12   5   7      170.20      177.32      7.22 o 
 -11   5   7      870.22      874.67     19.94 o 
 -10   5   7       51.66       44.75      3.66 o 
  -9   5   7       28.65       37.80      3.67 o 
  -8   5   7        0.61       -0.39      1.50 o 
  -7   5   7      125.93      141.63      4.12 o 
  -6   5   7      149.95      154.19      5.10 o 
  -5   5   7      112.86      107.40      4.17 o 
  -4   5   7       73.91       54.23      2.77 o 
  -3   5   7       75.43       63.59      2.96 o 
  -2   5   7     1150.94     1181.92     51.38 o 
  -1   5   7        6.67        6.14      2.02 o 
   0   5   7       50.19       63.15      5.03 o 
   1   5   7      291.02      285.11      6.47 o 
   2   5   7      135.13      135.19      5.61 o 
   3   5   7      281.21      253.39      8.40 o 
   4   5   7       62.29      109.99      5.25 o 
   5   5   7       86.72       96.93      3.85 o 
   6   5   7       26.10       31.26      2.75 o 
   7   5   7      204.16      192.93      7.05 o 
   8   5   7      222.64      244.79      8.60 o 
   9   5   7        1.23        3.61      2.22 o 
  10   5   7      146.20      149.17      9.99 o 
  11   5   7       11.16       13.04      3.36 o 
  12   5   7       59.16       53.65      5.68 o 
  13   5   7        2.78       17.25      4.39 o 
  14   5   7        3.76        3.64      4.38 o 
  15   5   7        0.40       -0.93      5.29 o 
 -16   6   7       81.89       72.31     12.30 o 
 -15   6   7      123.18      127.37      9.72 o 
 -14   6   7       63.25       58.91      5.29 o 
 -13   6   7       38.41       37.43      4.01 o 
 -12   6   7        2.51        3.95      2.59 o 
 -11   6   7       33.40       25.97      3.21 o 
 -10   6   7      115.60      107.12      6.03 o 
  -9   6   7       72.99       64.71      4.47 o 
  -8   6   7      397.82      411.93     12.78 o 
  -7   6   7     1090.25     1035.22     26.29 o 
  -6   6   7      632.38      578.75     12.98 o 
  -5   6   7      606.59      622.52     13.73 o 
  -4   6   7     2223.76     2131.17     41.04 o 
  -3   6   7        0.19        1.50      1.05 o 
  -2   6   7      284.17      257.35     12.28 o 
   0   6   7       18.99       23.71      4.08 o 
   1   6   7      117.58       99.76      5.50 o 
   2   6   7      502.93      448.39     11.31 o 
   3   6   7      142.00      157.84     11.10 o 
   4   6   7      760.15      773.84     20.26 o 
   5   6   7      634.23      606.65     16.88 o 
   6   6   7      330.15      331.74      8.69 o 
   7   6   7        0.00        5.21      1.92 o 
   8   6   7       29.65       28.32      3.27 o 
   9   6   7       32.98       42.61      4.14 o 
  10   6   7        6.20        5.10      2.76 o 
  11   6   7       51.51       57.36      5.52 o 
  12   6   7       19.29       25.45      5.23 o 
  13   6   7      218.69      219.16     12.32 o 
  14   6   7        7.18        6.48      4.71 o 
 -15   7   7       49.97       49.71     10.55 o 
 -14   7   7        1.72        5.06      3.74 o 
 -13   7   7       18.40       20.19      6.91 o 
 -12   7   7       95.11       90.65      9.11 o 
 -11   7   7      368.34      393.54     23.11 o 
 -10   7   7      282.17      272.71     14.41 o 
  -9   7   7      359.77      328.84     14.21 o 
  -8   7   7        7.83       11.18      2.67 o 
  -7   7   7       29.46       29.69      3.49 o 
  -6   7   7     1030.98      966.09     24.20 o 
  -5   7   7      128.22      116.63      6.87 o 
  -4   7   7       16.68        9.08      1.69 o 
  -3   7   7     1089.87     1076.94     25.36 o 
  -2   7   7      176.79      168.15      7.46 o 
  -1   7   7      535.95      562.79     14.23 o 
   0   7   7      435.26      443.01     12.29 o 
   1   7   7       25.11       25.12      3.10 o 
   2   7   7       92.63       81.76      4.47 o 
   3   7   7       40.09       33.90      3.64 o 
   4   7   7       22.88       35.67      3.63 o 
   5   7   7        0.27        0.69      1.94 o 
   6   7   7      947.65      953.16     20.60 o 
   7   7   7       21.88       24.30      2.76 o 
   8   7   7      351.83      349.73     21.46 o 
   9   7   7       16.48       21.66      3.92 o 
  10   7   7        1.89        4.16      3.05 o 
  11   7   7       17.14       16.15      4.66 o 
  12   7   7        2.50        3.29      3.81 o 
  13   7   7       19.73       26.43      5.75 o 
  14   7   7        1.08        3.97      5.14 o 
 -15   8   7        0.93        2.71      6.80 o 
 -14   8   7        0.21       -2.25      3.38 o 
 -13   8   7        2.16        2.27      3.48 o 
 -12   8   7      137.25      160.39      8.76 o 
 -11   8   7       37.08       25.98      6.21 o 
 -10   8   7      121.23      105.57      8.84 o 
  -9   8   7        0.07        8.65      3.60 o 
  -8   8   7       12.32        9.82      2.66 o 
  -7   8   7        0.88        0.49      1.80 o 
  -6   8   7      529.23      509.06     14.70 o 
  -5   8   7      920.42      861.00     21.97 o 
  -4   8   7        8.21       15.61      1.86 o 
  -3   8   7      215.14      166.21      5.94 o 
  -2   8   7      663.32      685.34     17.14 o 
  -1   8   7        0.19        1.37      1.31 o 
   0   8   7       26.89       34.72      2.56 o 
   1   8   7     2707.05     2710.38     53.47 o 
   2   8   7      346.19      330.51     14.64 o 
   3   8   7      228.86      258.79     11.14 o 
   4   8   7      313.91      301.65     12.60 o 
   5   8   7      166.67      164.74      8.79 o 
   6   8   7        0.14        7.31      3.42 o 
   7   8   7        0.09        0.08      2.87 o 
   8   8   7       14.19       19.41      3.36 o 
   9   8   7       36.14       49.13     12.15 o 
  10   8   7      262.13      272.34     29.09 o 
  11   8   7       10.63       15.14      4.30 o 
  12   8   7      171.02      166.60     10.45 o 
  13   8   7      117.33      131.37     10.37 o 
  14   8   7        0.86        1.05      4.20 o 
 -15   9   7        8.53       14.47      6.38 o 
 -14   9   7       57.91       51.14      6.07 o 
 -13   9   7       30.58       32.90      5.18 o 
 -12   9   7       68.45       70.95      6.50 o 
 -11   9   7       49.50       57.81      7.28 o 
 -10   9   7      604.57      629.17     23.36 o 
  -9   9   7       28.93       31.51      4.26 o 
  -8   9   7        0.50       -1.93      1.93 o 
  -7   9   7       23.08       33.28      5.40 o 
  -6   9   7       16.96        6.74      2.28 o 
  -5   9   7      608.38      650.26     17.74 o 
  -4   9   7       96.85      104.63      8.14 o 
  -3   9   7     1658.88     1480.12     43.00 o 
  -2   9   7       39.40       57.97      4.40 o 
  -1   9   7      863.64      869.64     18.84 o 
   0   9   7      209.93      223.83      7.21 o 
   1   9   7      327.40      269.70      8.34 o 
   2   9   7       60.29       65.12      3.24 o 
   3   9   7      124.12      126.47      7.54 o 
   4   9   7       35.00       32.83      4.94 o 
   5   9   7      137.42      109.99      7.88 o 
   6   9   7        9.50        4.38      4.57 o 
   7   9   7       84.20       74.81      4.85 o 
   8   9   7      167.44      170.01      8.12 o 
   9   9   7        2.31        2.26      2.69 o 
  10   9   7        1.88       -0.07      3.37 o 
  11   9   7      438.80      463.34     42.15 o 
  12   9   7        2.36        3.13      9.65 o 
  13   9   7        0.19        5.07      4.21 o 
 -14  10   7        0.04       -0.08      4.71 o 
 -13  10   7      173.53      187.70     12.59 o 
 -12  10   7        9.89        6.33      6.85 o 
 -11  10   7      416.72      385.61     26.68 o 
 -10  10   7       12.17       14.49      5.29 o 
  -9  10   7       56.74       56.35      5.53 o 
  -8  10   7      129.88      139.54      7.46 o 
  -7  10   7        1.14        3.38      2.82 o 
  -6  10   7       41.63       68.63      5.29 o 
  -5  10   7      107.30      115.44      7.35 o 
  -4  10   7      262.90      254.14      9.09 o 
  -3  10   7      110.09      109.39      7.07 o 
  -2  10   7       78.90       80.38      5.13 o 
  -1  10   7       18.40       21.61      3.17 o 
   0  10   7     1326.93     1313.14     24.46 o 
   1  10   7      509.60      477.17     11.84 o 
   2  10   7      540.22      535.14     11.15 o 
   3  10   7      139.82      137.24      5.30 o 
   4  10   7      602.74      613.45     21.45 o 
   5  10   7       21.41       24.74      5.76 o 
   6  10   7      299.76      276.68     16.76 o 
   7  10   7       19.19       15.78      2.89 o 
   8  10   7        8.46        9.63      5.58 o 
   9  10   7       51.03       70.02     10.50 o 
  10  10   7        2.07        3.11      3.17 o 
  11  10   7       71.22       54.70     11.89 o 
  12  10   7        2.93        7.50      4.06 o 
  13  10   7       12.33       13.13      6.03 o 
 -14  11   7       47.62       31.75      6.85 o 
 -13  11   7       77.76       65.59      8.18 o 
 -12  11   7      138.02      131.41     18.18 o 
 -11  11   7        3.54       -2.52      5.81 o 
 -10  11   7      188.95      204.37     21.32 o 
  -9  11   7        3.08        2.24      3.39 o 
  -8  11   7      605.38      605.97     18.21 o 
  -7  11   7      107.10      116.52      7.00 o 
  -6  11   7      177.37      170.12      8.04 o 
  -5  11   7       62.05       82.32      7.45 o 
  -4  11   7      584.52      553.62     20.05 o 
  -3  11   7      422.82      405.15     13.18 o 
  -2  11   7       82.00       83.14      8.37 o 
  -1  11   7       95.24       91.93     10.76 o 
   0  11   7       74.43       86.64      4.44 o 
   1  11   7      270.35      246.88      7.44 o 
   2  11   7       17.97       22.13      2.48 o 
   3  11   7       67.24       65.54      5.80 o 
   4  11   7      132.86      128.93      6.07 o 
   5  11   7       72.73       77.31      4.57 o 
   6  11   7       81.71       83.12      5.04 o 
   7  11   7       57.18       47.67      5.32 o 
   8  11   7       11.75       14.18      3.21 o 
   9  11   7       34.16       44.33      5.13 o 
  10  11   7       37.58       30.57      4.84 o 
  11  11   7        8.68       17.93      7.65 o 
  12  11   7        9.65        7.78      4.32 o 
 -13  12   7        0.02       -3.99      4.66 o 
 -12  12   7        0.49       -1.97      6.21 o 
 -11  12   7       17.35       18.05      8.52 o 
 -10  12   7       13.43       11.01      7.46 o 
  -9  12   7       43.47       28.51      5.74 o 
  -8  12   7        5.30        4.88      3.53 o 
  -7  12   7      153.04      158.63      8.30 o 
  -6  12   7      218.49      219.62      9.19 o 
  -5  12   7      114.41      101.63      6.63 o 
  -4  12   7        7.14        9.18      2.88 o 
  -3  12   7       42.29       35.06      5.99 o 
  -2  12   7       23.20       23.50      3.46 o 
  -1  12   7       26.91       27.47      3.22 o 
   0  12   7        0.22        7.10      2.86 o 
   1  12   7        1.96        5.80      2.19 o 
   2  12   7       40.41       45.69      3.61 o 
   3  12   7        0.61        1.55      1.56 o 
   4  12   7      296.56      299.24     10.82 o 
   5  12   7       31.15       32.33      3.56 o 
   6  12   7        0.06        2.90      2.22 o 
   7  12   7       47.28       42.11      8.91 o 
   8  12   7        5.09        4.26      2.85 o 
   9  12   7      117.93      100.06      6.92 o 
  10  12   7       38.79       59.36      7.14 o 
  11  12   7       39.63       38.04      5.56 o 
  12  12   7        6.98        1.55      3.81 o 
 -13  13   7      277.02      280.17     24.76 o 
 -12  13   7       22.73       31.50     10.69 o 
 -11  13   7        2.61       -3.15      5.87 o 
 -10  13   7        0.88       -0.82      5.81 o 
  -9  13   7       83.94       73.09     13.20 o 
  -8  13   7       18.30       22.64      5.31 o 
  -7  13   7       60.98       63.88      7.68 o 
  -6  13   7        0.06       -0.33      2.41 o 
  -5  13   7       41.45       44.79      5.10 o 
  -4  13   7       21.89       15.27      3.36 o 
  -3  13   7        1.22        7.02      2.65 o 
  -2  13   7       23.50       34.66      4.17 o 
  -1  13   7      143.79      153.94      7.16 o 
   0  13   7       36.91       42.52      3.95 o 
   1  13   7      309.11      262.94     11.70 o 
   2  13   7      258.64      262.47     14.28 o 
   3  13   7       62.99       72.49      7.23 o 
   4  13   7      329.42      322.02     11.47 o 
   5  13   7       30.52       28.81      4.86 o 
   6  13   7       25.80       36.54      7.90 o 
   7  13   7        2.10        1.07      2.51 o 
   8  13   7       15.34       16.94      3.74 o 
   9  13   7       57.53       60.44      5.82 o 
  10  13   7        0.64        0.45      3.10 o 
  11  13   7       68.75       72.06      6.95 o 
 -12  14   7      130.72      128.63     18.95 o 
 -11  14   7       11.75       16.28      8.75 o 
 -10  14   7       54.63       71.72     13.81 o 
  -9  14   7      104.22      151.38     18.92 o 
  -8  14   7       35.57       50.95      7.47 o 
  -7  14   7       18.21       13.41      3.84 o 
  -6  14   7      219.72      212.50     10.15 o 
  -5  14   7      299.54      297.30     17.65 o 
  -4  14   7      195.80      199.70     15.71 o 
  -3  14   7        9.30        5.32      2.78 o 
  -2  14   7      477.84      494.66     16.06 o 
  -1  14   7       21.74       21.03      3.22 o 
   0  14   7       30.09       23.21      4.13 o 
   1  14   7       12.54       13.56      4.64 o 
   2  14   7       33.82       26.15      5.20 o 
   3  14   7      638.96      699.32     30.72 o 
   4  14   7        3.80        3.47      2.36 o 
   5  14   7       94.46       93.12      8.01 o 
   6  14   7        0.11        6.60      3.71 o 
   7  14   7        6.18        6.87      3.87 o 
   8  14   7       12.81        9.70      4.35 o 
   9  14   7      304.48      312.23     17.29 o 
  10  14   7        2.20       10.03      4.93 o 
 -11  15   7       31.94       26.43     10.28 o 
 -10  15   7      309.56      328.72     26.08 o 
  -9  15   7      169.05      193.69     21.63 o 
  -8  15   7        1.60        4.88      4.24 o 
  -7  15   7        5.95        6.99      3.67 o 
  -6  15   7       25.36       36.43      5.09 o 
  -5  15   7       18.03       22.09      4.17 o 
  -4  15   7      123.83      143.33      8.65 o 
  -3  15   7       62.57       66.81      6.19 o 
  -2  15   7       28.27       29.11      3.83 o 
  -1  15   7      427.05      414.01     13.74 o 
   0  15   7        1.26       -1.56      4.41 o 
   1  15   7        0.22        5.64      3.22 o 
   2  15   7       17.83       18.42      4.91 o 
   3  15   7       39.79       37.41      6.15 o 
   4  15   7        2.21        3.38      3.63 o 
   5  15   7       21.30       15.23      3.23 o 
   6  15   7        0.16        5.00      3.87 o 
   7  15   7       96.06      113.86      9.64 o 
   8  15   7      401.23      391.49     20.39 o 
   9  15   7        1.66       10.82      5.07 o 
  10  15   7       44.26       44.32      7.43 o 
 -10  16   7       19.73       17.22      8.98 o 
  -9  16   7        1.27        5.48      7.33 o 
  -8  16   7        6.77        5.51      5.17 o 
  -7  16   7      138.68      142.95     12.17 o 
  -6  16   7       12.90       14.05      4.20 o 
  -5  16   7        4.27        6.70      3.34 o 
  -4  16   7       23.91       23.75      4.38 o 
  -3  16   7       26.61       29.12      4.05 o 
  -2  16   7        6.44        5.94      2.67 o 
  -1  16   7      152.69      159.92     13.28 o 
   0  16   7        1.27       -1.87      2.90 o 
   1  16   7        3.09        3.73      5.72 o 
   2  16   7       22.61       24.58      5.66 o 
   3  16   7      126.84      132.36     10.54 o 
   4  16   7       30.35       57.12      7.68 o 
   5  16   7       34.60       34.88      6.20 o 
   6  16   7        0.19        0.32      2.65 o 
   7  16   7        4.54        6.56      4.25 o 
   8  16   7      219.94      273.32     16.37 o 
   9  16   7       74.69      103.00     10.79 o 
  -9  17   7       87.02       76.53     14.98 o 
  -8  17   7       73.46      102.44     16.27 o 
  -7  17   7        0.74        0.21      4.07 o 
  -6  17   7       95.98      109.13     13.93 o 
  -5  17   7       12.58       14.48      5.50 o 
  -4  17   7       41.33       44.89      7.07 o 
  -3  17   7        0.32        3.02      2.52 o 
  -2  17   7        0.58        1.83      2.48 o 
  -1  17   7      128.59      118.36      9.75 o 
   0  17   7       41.36       52.75     14.37 o 
   1  17   7      103.10      115.28     13.16 o 
   2  17   7        8.16        7.91      4.75 o 
   3  17   7       13.04       15.03      4.97 o 
   4  17   7        8.86       11.13      4.79 o 
   5  17   7       20.33       27.66      5.98 o 
   6  17   7       24.17       27.62      5.93 o 
   7  17   7        5.91        6.22      3.08 o 
  -7  18   7        0.05        5.11      4.85 o 
  -6  18   7      312.13      318.47     16.91 o 
  -5  18   7       35.94       36.09      6.77 o 
  -4  18   7        1.09       -2.69      2.69 o 
  -3  18   7       10.03       13.37      4.05 o 
  -2  18   7        0.42        1.59      4.43 o 
  -1  18   7       61.23       57.33      9.28 o 
   0  18   7        1.88        4.13      4.26 o 
   1  18   7        9.66        3.53      4.10 o 
   2  18   7       12.91       17.38      5.79 o 
   3  18   7      128.70      126.88     11.20 o 
   4  18   7       34.64       37.63      7.00 o 
   5  18   7        0.57        1.86      4.04 o 
   6  18   7       54.66       53.52      7.99 o 
  -5  19   7      140.45      143.51     10.35 o 
  -4  19   7        0.61        7.63      3.90 o 
  -3  19   7        1.40        3.14      5.16 o 
  -2  19   7       15.08       32.51      7.60 o 
  -1  19   7       52.65       38.57      7.86 o 
   0  19   7       60.94       51.87      8.94 o 
   1  19   7       33.87       33.63      7.60 o 
   2  19   7        1.78        4.95      4.51 o 
   3  19   7        7.33        8.45      5.01 o 
   4  19   7       25.60       16.08      5.56 o 
 -16   0   8      589.38      678.38     35.88 o 
 -15   0   8        0.11       -3.82      5.69 o 
 -14   0   8       67.40       53.98      9.68 o 
 -13   0   8       35.94       37.25      8.04 o 
 -12   0   8       74.60       89.72     10.63 o 
 -11   0   8      432.36      389.04     14.24 o 
 -10   0   8      170.38      197.08      9.03 o 
  -9   0   8      238.27      259.42     10.46 o 
  -8   0   8        1.74        1.08      2.85 o 
  -7   0   8      453.60      459.30     15.14 o 
  -6   0   8      431.30      399.70     11.03 o 
  -5   0   8       54.77       56.80      3.45 o 
  -4   0   8      622.22      617.02     25.48 o 
  -3   0   8     2111.59     2092.16     61.80 o 
  -2   0   8     1858.80     1783.08     48.13 o 
  -1   0   8     5888.90     6081.50    167.68 o 
   0   0   8       87.71      134.44      6.56 o 
   1   0   8     3639.19     3851.38    107.64 o 
   2   0   8        0.54        2.40      1.50 o 
   3   0   8     1430.31        0.55      0.92 o 
   4   0   8        0.01       -0.70      0.82 o 
   5   0   8       76.84      102.16      7.46 o 
   6   0   8      107.05       92.05      7.46 o 
   7   0   8       49.40       51.89      6.52 o 
   8   0   8      636.63      619.49     29.01 o 
   9   0   8        5.10        1.55      3.52 o 
  10   0   8        9.10       16.77      5.37 o 
  11   0   8      100.98       81.19     10.92 o 
  12   0   8       71.62       74.41     11.36 o 
  13   0   8       39.07       21.30      7.53 o 
  14   0   8        0.79        2.30      5.79 o 
  15   0   8       18.21        0.15      6.17 o 
 -16   1   8       40.64       59.79     11.77 o 
 -15   1   8      313.84      336.33     15.63 o 
 -14   1   8       27.14       19.70      5.14 o 
 -13   1   8      199.27      209.08     11.21 o 
 -12   1   8        8.35       10.05      2.97 o 
 -11   1   8       13.34       15.32      2.44 o 
 -10   1   8        4.10        7.30      2.12 o 
  -9   1   8      319.44      279.08      7.78 o 
  -8   1   8      806.11      738.81     15.93 o 
  -7   1   8       42.75       38.05      2.73 o 
  -6   1   8      862.61      846.19     14.47 o 
  -5   1   8        0.82        3.47      1.01 o 
  -4   1   8      680.75      725.55     17.29 o 
  -3   1   8      172.50      200.41      6.45 o 
  -2   1   8      255.78      266.29      6.95 o 
  -1   1   8       25.36       28.18      5.08 o 
   0   1   8      547.97      626.76     14.38 o 
   1   1   8     1247.43     1367.95     33.92 o 
   2   1   8      651.21      675.01     17.12 o 
   3   1   8       75.20       49.80      8.24 o 
   4   1   8      153.03      159.24      7.75 o 
   5   1   8       65.50       63.97      4.55 o 
   6   1   8       72.52       68.76      4.74 o 
   7   1   8        3.31        5.91      3.80 o 
   8   1   8      211.59      224.23      9.95 o 
   9   1   8       37.06       37.07      4.74 o 
  10   1   8        3.58        5.36      2.96 o 
  11   1   8       38.58       45.18      8.93 o 
  12   1   8       54.82       53.97      7.93 o 
  13   1   8        7.03        6.95      4.12 o 
  14   1   8        9.77        2.57      3.87 o 
  15   1   8       64.74       68.68      8.85 o 
 -16   2   8       18.70       22.38     10.26 o 
 -15   2   8      162.59      184.14     11.79 o 
 -14   2   8      130.52      141.68     10.43 o 
 -13   2   8       48.20       68.35      6.91 o 
 -12   2   8        0.40       -1.11      2.45 o 
 -11   2   8       27.07       19.12      3.32 o 
 -10   2   8      176.54      174.77      8.74 o 
  -9   2   8      563.79      556.56     12.75 o 
  -8   2   8      145.97      112.07      6.66 o 
  -7   2   8        4.48        4.06      1.45 o 
  -6   2   8     1332.86     1285.18     29.47 o 
  -5   2   8       87.31      106.02      9.14 o 
  -4   2   8     1280.19     1452.49     33.09 o 
  -3   2   8      112.61      107.53      4.37 o 
  -2   2   8        5.68       12.20      2.63 o 
  -1   2   8        8.84       15.17      1.62 o 
   0   2   8       97.77      134.11      6.15 o 
   1   2   8        1.00       16.51      1.57 o 
   2   2   8      424.81      485.97     10.08 o 
   3   2   8      158.62      164.23      4.60 o 
   4   2   8      367.89      399.56     11.36 o 
   5   2   8      144.72      166.04      6.24 o 
   6   2   8      111.92      112.39      7.87 o 
   7   2   8       13.85       17.72      3.02 o 
   8   2   8       36.22       42.73      7.28 o 
   9   2   8       52.12       53.86      5.56 o 
  10   2   8       14.76       29.35      6.59 o 
  11   2   8       69.59       68.77      7.22 o 
  12   2   8        1.34       10.18      4.20 o 
  13   2   8       45.49       45.98      6.72 o 
  14   2   8        0.97        2.34      3.80 o 
  15   2   8        0.10        6.37      4.73 o 
 -16   3   8       42.79       47.75      7.13 o 
 -15   3   8       49.15       50.48      6.80 o 
 -14   3   8      196.66      200.74     11.24 o 
 -13   3   8      180.97      177.03     12.91 o 
 -12   3   8       54.45       51.87      5.72 o 
 -11   3   8       11.09        7.53      2.87 o 
 -10   3   8       16.98       18.20      3.72 o 
  -9   3   8        4.12       11.73      2.06 o 
  -8   3   8      134.28      147.91      4.40 o 
  -7   3   8     1297.17     1315.51     23.77 o 
  -6   3   8     1111.61     1101.85     22.74 o 
  -5   3   8        0.16        1.58      0.82 o 
  -4   3   8      506.82      481.16     15.22 o 
  -3   3   8      254.56      319.66      8.09 o 
  -2   3   8      366.23      440.89     10.25 o 
  -1   3   8      548.45      619.77     15.94 o 
   0   3   8     3697.76     4171.27     72.45 o 
   1   3   8      354.76      403.56      8.02 o 
   2   3   8      256.56      283.35     17.11 o 
   3   3   8     1532.38     1575.38     31.48 o 
   4   3   8       10.91       16.93      1.87 o 
   5   3   8      249.28      243.54      6.85 o 
   6   3   8      328.87      328.50     18.56 o 
   7   3   8        0.06        1.36      1.87 o 
   8   3   8      183.35      191.46     20.03 o 
   9   3   8      158.84      162.50      8.76 o 
  10   3   8      682.19      654.55     22.80 o 
  11   3   8       27.06       29.98      5.24 o 
  12   3   8      196.64      192.11     16.08 o 
  13   3   8        0.40        2.51      3.67 o 
  14   3   8        4.65        2.88      9.01 o 
  15   3   8       10.57        9.37      5.00 o 
 -16   4   8       84.21       73.92      8.66 o 
 -15   4   8        1.51       -3.79      3.79 o 
 -14   4   8      137.92      142.23     11.06 o 
 -13   4   8       49.11       37.71      6.02 o 
 -12   4   8        1.66        1.77      4.15 o 
 -11   4   8      227.99      230.31      8.66 o 
 -10   4   8      271.59      276.37     11.46 o 
  -9   4   8     1143.01     1192.18     21.99 o 
  -8   4   8      364.31      358.40      8.21 o 
  -7   4   8     2972.83     2721.29     46.46 o 
  -6   4   8        7.33        4.63      1.56 o 
  -5   4   8      131.93      147.30      6.96 o 
  -4   4   8       25.16       25.71      9.39 o 
  -3   4   8      425.25      427.16     11.57 o 
  -2   4   8       85.34       66.15      3.77 o 
  -1   4   8       48.71       38.63      4.67 o 
   0   4   8     2528.82     2655.49     46.94 o 
   1   4   8       34.20       29.38      1.80 o 
   2   4   8      607.18      674.30     25.27 o 
   3   4   8      216.81      230.30     10.50 o 
   4   4   8     1127.06     1179.38     24.28 o 
   5   4   8        8.95        8.35      1.65 o 
   6   4   8      338.37      321.51      8.55 o 
   7   4   8       65.45       60.24      4.86 o 
   8   4   8      117.09      126.66      6.01 o 
   9   4   8       91.68      101.84     12.40 o 
  10   4   8      123.15      137.52      8.83 o 
  11   4   8        6.36        3.39      5.34 o 
  12   4   8      229.58      262.23     13.42 o 
  13   4   8       84.11       75.33     19.76 o 
  14   4   8        1.35        2.89      4.06 o 
 -16   5   8        0.01       14.43      7.67 o 
 -15   5   8        1.27        7.07      4.54 o 
 -14   5   8      130.43      133.54     10.20 o 
 -13   5   8       91.90       79.49      5.86 o 
 -12   5   8      282.65      263.44      9.69 o 
 -11   5   8      353.55      353.72     11.32 o 
 -10   5   8        0.08        1.18      1.98 o 
  -9   5   8       65.76       52.54      4.10 o 
  -8   5   8       17.49       24.49      2.45 o 
  -7   5   8      156.22      144.67      5.61 o 
  -6   5   8      145.30      146.33      5.13 o 
  -5   5   8        2.04        4.90      1.55 o 
  -4   5   8     1302.80     1366.72     24.83 o 
  -3   5   8       87.74       81.09      6.18 o 
  -2   5   8       23.53       30.60      3.51 o 
  -1   5   8      123.96      120.72      4.07 o 
   0   5   8      628.42      738.19     14.52 o 
   1   5   8       58.10       47.46      2.32 o 
   2   5   8        5.35       21.09      1.78 o 
   3   5   8      258.77      301.72     18.18 o 
   4   5   8      220.73      246.83     15.04 o 
   5   5   8     1322.96     1329.61     27.35 o 
   6   5   8       30.12       31.31      2.88 o 
   7   5   8      244.78      246.28      8.26 o 
   8   5   8      178.41      175.90      7.12 o 
   9   5   8        8.35       11.62      2.83 o 
  10   5   8        0.29        2.59      2.52 o 
  11   5   8       25.10       19.22      3.85 o 
  12   5   8        4.00        5.05      3.38 o 
  13   5   8       70.52       66.53      6.62 o 
  14   5   8        1.71        2.25      4.02 o 
 -16   6   8      103.66      104.91     14.22 o 
 -15   6   8       90.91       79.61     12.16 o 
 -14   6   8      165.97      172.36     10.54 o 
 -13   6   8        0.27        0.60      5.30 o 
 -12   6   8      103.93      114.54      8.72 o 
 -11   6   8       20.76       22.90      7.72 o 
 -10   6   8        8.02        4.69      2.96 o 
  -9   6   8       50.85       57.29      6.26 o 
  -8   6   8      212.71      215.27      8.58 o 
  -7   6   8      427.26      376.18      9.55 o 
  -6   6   8       93.18      100.18      4.28 o 
  -5   6   8      472.05      433.89     10.50 o 
  -4   6   8      122.79      117.69      4.56 o 
  -3   6   8       13.08        9.70      1.95 o 
  -1   6   8       98.59       90.17      5.33 o 
   0   6   8       27.92       29.90      3.13 o 
   1   6   8       15.93       20.08      2.75 o 
   2   6   8       61.93       66.45      4.55 o 
   3   6   8       56.33       58.82      4.37 o 
   4   6   8      348.37      320.06     13.93 o 
   5   6   8        1.81       29.10      3.57 o 
   6   6   8        9.00       11.53      1.82 o 
   7   6   8      116.23      112.19      7.64 o 
   8   6   8        2.29       -0.50      1.98 o 
   9   6   8       14.19       11.87      2.88 o 
  10   6   8        1.79        0.04      2.39 o 
  11   6   8        3.87        1.81      2.98 o 
  12   6   8       63.19       60.64      7.09 o 
  13   6   8        1.25        4.61      4.61 o 
  14   6   8       15.61       20.25      5.76 o 
 -15   7   8      103.83       99.85     13.73 o 
 -14   7   8        0.63        0.26      5.66 o 
 -13   7   8      204.65      202.39     11.23 o 
 -12   7   8       62.76       70.40      6.27 o 
 -11   7   8       81.62       90.11      6.73 o 
 -10   7   8       33.03       35.69      5.61 o 
  -9   7   8       77.89       77.60      5.94 o 
  -8   7   8       88.27       88.06      6.03 o 
  -7   7   8      227.95      193.17     12.03 o 
  -6   7   8      382.19      369.52      9.33 o 
  -5   7   8        0.48        3.66      1.55 o 
  -4   7   8     1621.17     1536.74     35.32 o 
  -3   7   8      281.57      276.03     13.62 o 
  -2   7   8       51.26       60.57      3.80 o 
  -1   7   8      575.20      561.42     19.29 o 
   0   7   8       29.43       46.85      6.90 o 
   1   7   8      479.87      541.54     11.35 o 
   2   7   8      253.43      258.19     12.80 o 
   3   7   8       36.03       36.34      3.67 o 
   4   7   8      104.46      101.13      8.10 o 
   5   7   8     1024.86     1017.14     26.30 o 
   6   7   8       10.46       14.11      3.26 o 
   7   7   8        6.73       13.35      4.70 o 
   8   7   8       25.78       20.35      3.23 o 
   9   7   8       53.33       61.42      4.92 o 
  10   7   8      126.35      143.26      8.62 o 
  11   7   8        3.85        3.09      3.48 o 
  12   7   8       32.87       46.29      8.00 o 
  13   7   8       20.60       14.43      4.92 o 
  14   7   8       14.47        5.98      4.65 o 
 -15   8   8        2.07        7.24      4.77 o 
 -14   8   8       92.17       81.94      8.30 o 
 -13   8   8       70.82       63.39      7.30 o 
 -12   8   8      201.10      210.64     10.17 o 
 -11   8   8      109.21       90.67      8.94 o 
 -10   8   8        0.38        5.10      4.64 o 
  -9   8   8      436.12      434.98     14.26 o 
  -8   8   8      681.67      695.33     19.56 o 
  -7   8   8      128.16      155.86      7.23 o 
  -6   8   8      136.46      135.58      6.89 o 
  -5   8   8      183.69      165.97      6.99 o 
  -4   8   8       19.12       25.92      2.67 o 
  -3   8   8        7.24       15.69      2.32 o 
  -2   8   8     1026.79     1033.61     24.68 o 
  -1   8   8     1186.64     1112.37     23.31 o 
   0   8   8      773.16      765.56     19.03 o 
   1   8   8     1523.19     1518.72     31.31 o 
   2   8   8       67.98       52.03      5.28 o 
   3   8   8       55.63       45.62      8.72 o 
   4   8   8       30.98       39.82      4.95 o 
   5   8   8       22.11       28.63      4.68 o 
   6   8   8      131.62      125.65     10.08 o 
   7   8   8      108.00      118.20      5.99 o 
   8   8   8      283.27      302.44     11.59 o 
   9   8   8        5.80        4.26      7.28 o 
  10   8   8       78.60       78.13      6.87 o 
  11   8   8       53.58       60.45     18.23 o 
  12   8   8        4.83        4.77      4.32 o 
  13   8   8        7.19        6.93      4.25 o 
 -15   9   8      253.59      253.39     16.07 o 
 -14   9   8      234.88      233.37     12.67 o 
 -13   9   8       16.79       21.72      4.66 o 
 -12   9   8       10.14        9.80      5.75 o 
 -11   9   8      116.21      111.81      9.91 o 
 -10   9   8        4.85        6.38      3.94 o 
  -9   9   8        0.12       -1.73      2.31 o 
  -8   9   8       12.49        8.03      2.84 o 
  -7   9   8      262.98      238.16      9.31 o 
  -6   9   8      930.25      875.77     23.01 o 
  -5   9   8      937.88      906.23     26.31 o 
  -4   9   8       60.63       46.87      5.17 o 
  -3   9   8       70.93       73.48      4.32 o 
  -2   9   8      385.23      404.86     11.47 o 
  -1   9   8       10.60       14.41      2.06 o 
   0   9   8      518.93      486.08     16.16 o 
   1   9   8      534.56      582.48     13.82 o 
   2   9   8      145.82      135.16      6.10 o 
   3   9   8      354.69      358.84     14.54 o 
   4   9   8      255.60      233.69     11.16 o 
   5   9   8       80.85       75.20      6.75 o 
   6   9   8       83.34       91.72     10.07 o 
   7   9   8       49.88       50.45      4.38 o 
   8   9   8        1.54       -0.62      2.30 o 
   9   9   8        0.53       -1.14      2.65 o 
  10   9   8        1.93        2.43      3.14 o 
  11   9   8      196.89      181.01     19.03 o 
  12   9   8      345.84      339.59     18.21 o 
  13   9   8        8.17       14.70      5.08 o 
 -14  10   8       27.38       35.55      6.33 o 
 -13  10   8        8.07        7.60      4.09 o 
 -12  10   8      247.66      290.77     15.42 o 
 -11  10   8      106.92      111.98     10.21 o 
 -10  10   8        2.96        6.03      4.25 o 
  -9  10   8        2.21       -1.45      2.51 o 
  -8  10   8       55.23       68.48      9.40 o 
  -7  10   8       60.34       68.84      5.58 o 
  -6  10   8       27.22       26.88      3.64 o 
  -5  10   8       22.90       27.73      3.89 o 
  -4  10   8      133.81      149.57      8.96 o 
  -3  10   8       55.88       54.84     11.05 o 
  -2  10   8       26.96       27.33      2.61 o 
  -1  10   8       54.11       50.18      3.84 o 
   0  10   8       94.60      107.56     12.61 o 
   1  10   8      339.59      314.75      8.79 o 
   2  10   8        2.79        1.48      1.51 o 
   3  10   8      152.14      148.45      8.57 o 
   4  10   8        9.84        7.23      3.82 o 
   5  10   8      167.49      148.34     11.77 o 
   6  10   8        3.06       -3.22      4.38 o 
   7  10   8      101.87       95.81      6.74 o 
   8  10   8       18.87       13.96      3.44 o 
   9  10   8        3.30        7.61      3.25 o 
  10  10   8       81.90       65.98      6.35 o 
  11  10   8        0.76        2.76      3.74 o 
  12  10   8       54.60       41.01      6.01 o 
  13  10   8        0.98        0.50      4.01 o 
 -14  11   8       18.94       20.37      5.92 o 
 -13  11   8        5.47        4.22      4.01 o 
 -12  11   8      103.16      110.46     10.93 o 
 -11  11   8       72.68       89.12      9.37 o 
 -10  11   8      131.25      137.50     11.24 o 
  -9  11   8        0.90        0.89      2.87 o 
  -8  11   8      131.74      125.36     11.13 o 
  -7  11   8      392.57      403.04     13.59 o 
  -6  11   8      229.96      226.24      9.27 o 
  -5  11   8       61.63       65.03      6.76 o 
  -4  11   8      721.84      739.66     25.14 o 
  -3  11   8       30.42       34.28      4.34 o 
  -2  11   8       72.73       65.19      5.20 o 
  -1  11   8       78.07       82.69      4.23 o 
   0  11   8       37.12       38.84      3.40 o 
   1  11   8        0.36       13.57      2.34 o 
   2  11   8        8.50       13.08      2.28 o 
   3  11   8        0.02        1.00      1.73 o 
   4  11   8        0.02        4.21      4.55 o 
   5  11   8      268.87      284.67     17.01 o 
   6  11   8        0.22        4.40      5.16 o 
   7  11   8        0.26        1.59      2.04 o 
   8  11   8       23.88       25.70      3.74 o 
   9  11   8        3.62        1.75      2.85 o 
  10  11   8        0.28        5.54      5.44 o 
  11  11   8        5.81        7.62      3.78 o 
  12  11   8        0.36        2.74      3.91 o 
 -13  12   8      200.63      190.02     26.37 o 
 -12  12   8       47.91       65.48     13.73 o 
 -11  12   8       97.06      101.41     16.48 o 
 -10  12   8      141.90      140.73     11.60 o 
  -9  12   8       35.68       26.15      7.26 o 
  -8  12   8      168.04      161.60      8.70 o 
  -7  12   8      155.46      157.42      8.33 o 
  -6  12   8        1.50        0.40      2.39 o 
  -5  12   8       71.15       65.23     10.80 o 
  -4  12   8       85.34       87.35      8.94 o 
  -3  12   8      357.81      380.85     13.17 o 
  -2  12   8       56.23       54.30      7.45 o 
  -1  12   8      209.77      204.16     10.06 o 
   0  12   8        0.15        1.60      2.26 o 
   1  12   8      605.89      583.51     15.89 o 
   2  12   8       91.64       91.97      5.33 o 
   3  12   8       97.98       93.82      8.06 o 
   4  12   8       13.02       15.87      4.85 o 
   5  12   8        9.92       13.53      2.64 o 
   6  12   8       79.96       88.90      5.30 o 
   7  12   8       77.05       67.21      4.95 o 
   8  12   8        4.20        5.51      3.78 o 
   9  12   8       28.67       30.75      5.15 o 
  10  12   8      253.41      240.10     11.21 o 
  11  12   8        3.65        1.60      3.66 o 
 -12  13   8       19.02       34.97     11.27 o 
 -11  13   8      263.13      246.66     25.78 o 
 -10  13   8       45.40       30.31      9.54 o 
  -9  13   8       12.98       12.62      3.92 o 
  -8  13   8       33.31       32.48      4.79 o 
  -7  13   8        0.13        1.12      2.81 o 
  -6  13   8      353.63      346.89     16.03 o 
  -5  13   8      279.31      251.42     13.92 o 
  -4  13   8       73.33       78.91      8.64 o 
  -3  13   8       16.37       16.05      3.34 o 
  -2  13   8      110.57      123.87      7.34 o 
  -1  13   8       15.12       11.84      3.44 o 
   0  13   8        0.09        2.99      2.49 o 
   1  13   8        4.87        4.80      3.20 o 
   2  13   8      124.92      139.98      9.37 o 
   3  13   8      544.61      576.59     17.96 o 
   4  13   8      156.20      159.03      5.84 o 
   5  13   8      122.92      134.57      8.69 o 
   6  13   8      238.33      248.13     22.89 o 
   7  13   8       63.13       55.02      8.17 o 
   8  13   8       17.77       32.43      4.17 o 
   9  13   8       54.27       55.98      5.46 o 
  10  13   8       38.77       35.17      5.07 o 
  11  13   8       86.06       86.91      7.48 o 
 -11  14   8      221.79      216.85     24.14 o 
 -10  14   8       11.11        5.38      7.74 o 
  -9  14   8        1.22       -1.66      3.75 o 
  -8  14   8      267.59      272.35     11.72 o 
  -7  14   8      387.64      374.30     17.55 o 
  -6  14   8      120.64      126.76      8.88 o 
  -5  14   8       63.57       64.45      6.26 o 
  -4  14   8        0.23        1.28      2.51 o 
  -3  14   8       30.45       36.01      6.74 o 
  -2  14   8       49.17       49.05      4.98 o 
  -1  14   8       15.92       16.97      3.94 o 
   0  14   8       64.30       76.63      6.96 o 
   1  14   8      155.17      163.99     11.04 o 
   2  14   8       72.21       52.60      6.64 o 
   3  14   8      334.77      336.31     16.99 o 
   4  14   8      614.18      614.83     26.91 o 
   5  14   8       17.85       22.02      4.47 o 
   6  14   8        0.09       -0.25      2.85 o 
   7  14   8        0.48        5.49      3.46 o 
   8  14   8      292.70      313.50     12.22 o 
   9  14   8        3.85       10.52      3.73 o 
  10  14   8       57.91       61.86      6.10 o 
 -11  15   8        5.59        7.09      8.67 o 
 -10  15   8       32.06       45.73     11.95 o 
  -9  15   8        1.78       -1.48      3.98 o 
  -8  15   8      236.53      252.14     15.40 o 
  -7  15   8       54.77       51.20      6.18 o 
  -6  15   8       73.28       79.82      7.27 o 
  -5  15   8       16.26       10.19      4.19 o 
  -4  15   8       26.58       26.65      4.85 o 
  -3  15   8       11.48       11.48      3.44 o 
  -2  15   8      191.03      199.83     11.55 o 
  -1  15   8       74.96       81.55      7.56 o 
   0  15   8      128.04      129.70      8.87 o 
   1  15   8      339.51      348.15     18.76 o 
   2  15   8        0.30        0.59      3.16 o 
   3  15   8       62.76       62.02      7.36 o 
   4  15   8       28.81       32.67      5.61 o 
   5  15   8       99.94      105.67      8.59 o 
   6  15   8        0.45        2.25      3.23 o 
   7  15   8      574.00      605.71     27.12 o 
   8  15   8       52.59       59.39      7.27 o 
   9  15   8        0.47       -0.73      3.62 o 
 -10  16   8        3.31        5.37      7.96 o 
  -9  16   8      108.42      120.58     17.92 o 
  -8  16   8      143.53      139.10     12.43 o 
  -7  16   8       91.68      104.03     11.77 o 
  -6  16   8       22.78       25.59      4.73 o 
  -5  16   8       56.47       57.37      9.44 o 
  -4  16   8      211.21      203.95     10.50 o 
  -3  16   8        4.15        2.14      2.86 o 
  -2  16   8      122.00      111.13      9.39 o 
  -1  16   8        1.07        3.33      3.17 o 
   0  16   8       20.94       19.60      5.42 o 
   1  16   8      311.60      327.80     18.66 o 
   2  16   8       14.16       16.25      4.85 o 
   3  16   8        0.01        3.42      3.29 o 
   4  16   8       35.31       36.24      5.95 o 
   5  16   8      158.83      163.31     11.20 o 
   6  16   8       15.48       18.04      4.83 o 
   7  16   8        3.56        4.08      2.60 o 
   8  16   8       41.82       35.86      6.13 o 
  -8  17   8       19.91       21.85      6.18 o 
  -7  17   8        2.38       -1.63      4.33 o 
  -6  17   8      234.95      239.23     19.38 o 
  -5  17   8      133.67      126.51     11.19 o 
  -4  17   8        2.61        3.57      3.31 o 
  -3  17   8       45.90       43.81      7.20 o 
  -2  17   8       18.68       20.87      4.91 o 
  -1  17   8        0.01        4.86      3.50 o 
   0  17   8        9.34        0.50      3.54 o 
   1  17   8       15.94       15.86      5.22 o 
   2  17   8        8.55        9.09      4.31 o 
   3  17   8      169.51      182.73     12.75 o 
   4  17   8        0.06       -0.52      3.47 o 
   5  17   8       54.87       60.17      7.68 o 
   6  17   8        2.14        7.45      4.21 o 
   7  17   8       27.68       24.54      5.65 o 
  -7  18   8        5.15        6.62      4.87 o 
  -6  18   8       47.07       58.43      8.28 o 
  -5  18   8       58.19       63.75      8.52 o 
  -4  18   8        0.72        1.10      4.64 o 
  -3  18   8        5.84        4.72      4.84 o 
  -2  18   8      111.62      119.41     13.08 o 
  -1  18   8        6.28        6.37      4.77 o 
   0  18   8       39.37       48.42      8.12 o 
   1  18   8       40.63       47.89      7.93 o 
   2  18   8      119.11      133.79     11.61 o 
   3  18   8       35.89       28.92      6.28 o 
   4  18   8        0.08        1.12      3.66 o 
   5  18   8        0.03        2.77      4.12 o 
  -4  19   8      376.77      354.80     23.69 o 
  -3  19   8       18.12       23.55      7.16 o 
  -2  19   8       11.85       17.63      5.97 o 
  -1  19   8        7.13        5.79      4.88 o 
   0  19   8       85.86       84.37     10.70 o 
   1  19   8      109.96      122.81     12.82 o 
   2  19   8       63.57       58.48      8.85 o 
   3  19   8        1.87        0.55      4.21 o 
 -16   1   9       41.84       46.43      7.04 o 
 -15   1   9       17.12       21.37      6.25 o 
 -14   1   9       29.25       29.91      5.79 o 
 -13   1   9        5.05        5.59      4.00 o 
 -12   1   9      203.67      222.93      8.68 o 
 -11   1   9      195.12      193.12      6.53 o 
 -10   1   9      420.45      386.63     10.04 o 
  -9   1   9      609.05      534.36     12.54 o 
  -8   1   9       22.22       25.86      2.53 o 
  -7   1   9     1398.61     1351.70     24.23 o 
  -6   1   9      373.62      375.42      8.38 o 
  -5   1   9      353.83      384.91      9.48 o 
  -4   1   9      114.35      134.25      8.66 o 
  -3   1   9        0.49        0.23      1.04 o 
  -2   1   9        0.08        0.40      1.00 o 
  -1   1   9       49.62       51.54      2.76 o 
   0   1   9       21.24        7.53      1.25 o 
   1   1   9        8.96       18.58      4.50 o 
   3   1   9      169.39      150.73      7.66 o 
   4   1   9        1.98        5.39      1.62 o 
   5   1   9      824.35      814.35     22.22 o 
   6   1   9        3.78        1.63      1.87 o 
   7   1   9        7.90       11.24      3.43 o 
   8   1   9      149.57      148.41     25.43 o 
   9   1   9       16.07       18.62      6.20 o 
  10   1   9       38.61       32.07      5.32 o 
  11   1   9      134.04      120.27     17.09 o 
  12   1   9      227.47      227.36     12.69 o 
  13   1   9        1.41       -0.26      5.57 o 
  14   1   9        4.79        6.44      4.33 o 
 -16   2   9        0.41       -0.76      4.21 o 
 -15   2   9       60.74       74.40      7.96 o 
 -14   2   9      122.92      112.71      9.15 o 
 -13   2   9      814.49      857.18     22.47 o 
 -12   2   9      149.45      155.45      7.25 o 
 -11   2   9       31.27       28.42      2.91 o 
 -10   2   9       21.49       27.07      2.74 o 
  -9   2   9        0.68        3.64      1.85 o 
  -8   2   9       28.78       31.80      2.68 o 
  -7   2   9        9.80       17.84      1.94 o 
  -6   2   9      139.10      129.46      6.55 o 
  -5   2   9     1592.98     1503.87     34.73 o 
  -4   2   9     4642.79     4749.69    102.34 o 
  -3   2   9      529.37      456.42     10.98 o 
  -2   2   9       93.20       98.31      4.00 o 
  -1   2   9        0.77       11.48      1.51 o 
   1   2   9      181.46      131.02      7.75 o 
   2   2   9       13.28       23.85      2.06 o 
   3   2   9      303.16      291.41      8.15 o 
   4   2   9      541.23      519.57     14.30 o 
   5   2   9      742.48      733.46     19.28 o 
   6   2   9        4.22        3.37      2.00 o 
   7   2   9       29.20       22.59     12.58 o 
   8   2   9        1.65        7.69      2.77 o 
   9   2   9       54.83       61.61     13.10 o 
  10   2   9        3.14        2.30      2.88 o 
  11   2   9      158.87      177.65     10.36 o 
  12   2   9       89.74       89.67      8.64 o 
  13   2   9        3.18        2.88      4.10 o 
  14   2   9       32.32       31.49      6.13 o 
 -16   3   9       44.87       44.12      7.04 o 
 -15   3   9       74.94       78.98     14.64 o 
 -14   3   9      415.71      460.80     18.30 o 
 -13   3   9      198.50      211.45      9.73 o 
 -12   3   9       11.53       16.00      3.32 o 
 -11   3   9       72.10       70.82      5.60 o 
 -10   3   9      134.30      116.21      4.90 o 
  -9   3   9       73.01       73.11      4.52 o 
  -8   3   9      188.11      153.10      5.15 o 
  -7   3   9       24.49       21.81      2.99 o 
  -6   3   9       23.62       23.61      2.67 o 
  -5   3   9      466.99      449.50     10.69 o 
  -4   3   9       95.26      111.19      4.37 o 
  -3   3   9       92.02       93.33      3.99 o 
  -2   3   9       20.79       25.14      2.26 o 
   0   3   9     1153.53     1065.71     53.74 o 
   1   3   9        1.57       11.63      1.69 o 
   2   3   9     1018.51     1049.25     19.98 o 
   3   3   9     1690.69     1819.02     36.30 o 
   4   3   9      485.35      484.37     11.52 o 
   5   3   9       29.85       32.65      3.06 o 
   6   3   9      125.39      107.19      5.83 o 
   7   3   9       47.43       51.10      4.58 o 
   8   3   9      491.33      490.18     22.79 o 
   9   3   9       24.46       27.63      4.35 o 
  10   3   9      248.03      271.42     46.32 o 
  11   3   9       24.25       23.68      4.90 o 
  12   3   9       14.85       19.76      4.79 o 
  13   3   9       38.55       44.53      6.75 o 
  14   3   9        0.03        6.10      5.32 o 
 -16   4   9       10.58        7.98      4.92 o 
 -15   4   9        2.41        2.53      4.18 o 
 -14   4   9       55.60       53.69      5.08 o 
 -13   4   9       70.09       83.65      9.35 o 
 -12   4   9        3.54        1.16      2.68 o 
 -11   4   9        5.26        9.97      2.89 o 
 -10   4   9        7.80       11.29      2.72 o 
  -9   4   9        0.07        5.39      1.82 o 
  -8   4   9      140.67      145.92      5.41 o 
  -7   4   9     1123.44     1026.79     24.74 o 
  -6   4   9       42.53       40.82      3.36 o 
  -5   4   9        0.04        1.96      1.44 o 
  -4   4   9       45.42       38.76      2.84 o 
  -3   4   9       78.62       97.83      3.97 o 
  -2   4   9      147.11      193.39      6.88 o 
  -1   4   9        0.83        1.64      0.99 o 
   0   4   9      285.73      314.17      7.39 o 
   1   4   9      191.01      215.54      6.98 o 
   2   4   9      563.90      612.91     15.20 o 
   3   4   9      178.16      194.02      6.37 o 
   4   4   9      625.53      693.47     15.51 o 
   5   4   9       86.79       80.30      4.86 o 
   6   4   9        0.04        2.49      1.84 o 
   7   4   9        0.13       -0.13      1.67 o 
   8   4   9      165.91      163.02      8.36 o 
   9   4   9      408.49      375.11     14.79 o 
  10   4   9      268.12      286.59     22.12 o 
  11   4   9        0.51        0.68      3.22 o 
  12   4   9        0.86       -2.25      3.55 o 
  13   4   9       96.36       98.04      9.40 o 
  14   4   9        3.53        0.63      4.17 o 
 -16   5   9       81.29       85.01     12.78 o 
 -15   5   9        8.58        6.20      6.65 o 
 -14   5   9        2.86        1.99      4.13 o 
 -13   5   9        0.50        2.52      4.58 o 
 -12   5   9        4.95       12.56      4.28 o 
 -11   5   9        8.38        7.55      5.04 o 
 -10   5   9      434.16      454.15     16.97 o 
  -9   5   9       80.32       59.34      5.86 o 
  -8   5   9        7.26        9.40      2.24 o 
  -7   5   9      948.55      859.27     21.22 o 
  -6   5   9      253.92      240.79      8.21 o 
  -5   5   9      169.41      130.08      5.34 o 
  -4   5   9       82.61       65.15      4.56 o 
  -3   5   9      281.29      244.35      6.84 o 
  -2   5   9      385.80      405.83     11.62 o 
  -1   5   9      136.34      138.14      4.66 o 
   0   5   9      540.31      578.79     12.05 o 
   1   5   9       28.23       42.95      2.70 o 
   2   5   9     1850.72     1898.83     37.88 o 
   3   5   9       15.83       36.37      2.41 o 
   4   5   9      847.23      881.55     19.00 o 
   5   5   9       35.09       50.95      7.17 o 
   6   5   9        3.56        3.74      1.61 o 
   7   5   9       36.04       35.54      3.38 o 
   8   5   9       43.17       37.40      4.83 o 
   9   5   9      238.24      245.94      9.29 o 
  10   5   9       38.76       43.27      4.77 o 
  11   5   9       39.29       31.92      4.47 o 
  12   5   9        9.06        8.57      3.44 o 
  13   5   9       14.25       24.55      4.82 o 
  14   5   9        4.12        7.52      4.82 o 
 -15   6   9       22.39       20.69      8.45 o 
 -14   6   9       46.83       36.84      6.02 o 
 -13   6   9        8.78       12.17      4.47 o 
 -12   6   9      339.73      342.50     16.09 o 
 -11   6   9       88.67       85.60      7.46 o 
 -10   6   9      555.37      521.05     18.85 o 
  -9   6   9       19.07       23.20      4.12 o 
  -8   6   9        8.90        8.82      2.62 o 
  -7   6   9      296.98      304.60      8.46 o 
  -6   6   9      112.25      116.86      7.74 o 
  -5   6   9       59.91       48.70      3.26 o 
  -4   6   9      616.28      585.47     15.46 o 
  -3   6   9     1118.08     1125.24     31.91 o 
  -2   6   9      118.38      127.63      5.26 o 
  -1   6   9      420.12      404.36     11.00 o 
   0   6   9       33.81       38.07      2.65 o 
   1   6   9      112.61      113.70      6.96 o 
   2   6   9       54.85       52.08      4.90 o 
   3   6   9      183.89      195.04     11.44 o 
   4   6   9        1.32       15.41      2.89 o 
   5   6   9     1376.58     1376.21     28.46 o 
   6   6   9        2.22        4.34      1.65 o 
   7   6   9      260.29      289.99      9.40 o 
   8   6   9        2.84        4.04      2.26 o 
   9   6   9        3.31        0.47      2.40 o 
  10   6   9        7.47       11.03      3.24 o 
  11   6   9       16.14       11.08      3.50 o 
  12   6   9       74.42       62.24      7.14 o 
  13   6   9        8.70       10.68      4.58 o 
  14   6   9      147.51      158.84     22.70 o 
 -15   7   9      132.44      129.10      9.92 o 
 -14   7   9        2.99        4.23      4.33 o 
 -13   7   9        3.93        7.53      4.67 o 
 -12   7   9        0.01       -2.62      3.51 o 
 -11   7   9      139.51      124.26      9.15 o 
 -10   7   9        0.21       -1.74      4.18 o 
  -9   7   9      974.43      957.43     25.56 o 
  -8   7   9      216.31      210.32      8.81 o 
  -7   7   9        7.91        8.15      2.60 o 
  -6   7   9     1120.90     1059.37     22.34 o 
  -5   7   9      106.46      111.54      4.68 o 
  -4   7   9       64.36       58.32      4.02 o 
  -3   7   9      219.72      210.24      8.89 o 
  -2   7   9      503.95      464.15     14.77 o 
  -1   7   9       93.66       70.88      4.37 o 
   0   7   9      520.48      490.76     13.50 o 
   1   7   9       13.59       21.02      3.73 o 
   2   7   9        0.30       16.07      1.86 o 
   3   7   9      516.33      488.88     27.91 o 
   4   7   9      116.58      124.08      6.46 o 
   5   7   9      233.07      283.14     13.61 o 
   6   7   9       11.68       13.12      3.74 o 
   7   7   9      448.94      439.37     12.70 o 
   8   7   9       74.48       78.50      5.00 o 
   9   7   9       53.26       54.36      7.91 o 
  10   7   9       56.63       59.68      6.14 o 
  11   7   9       40.54       46.12      6.01 o 
  12   7   9       79.47       79.33      7.88 o 
  13   7   9        0.13        7.70      4.44 o 
 -15   8   9      170.48      165.55     11.15 o 
 -14   8   9        1.45       -0.90      4.20 o 
 -13   8   9        5.99        8.12      6.49 o 
 -12   8   9        0.07        7.72      4.25 o 
 -11   8   9        0.08       17.07      6.75 o 
 -10   8   9      135.72      154.63     17.09 o 
  -9   8   9        4.11        8.99      3.04 o 
  -8   8   9        0.14        1.50      2.26 o 
  -7   8   9      161.21      155.63      7.27 o 
  -6   8   9       13.58        4.23      2.30 o 
  -5   8   9     2000.00     1865.14     42.74 o 
  -4   8   9       29.01       24.67      3.35 o 
  -3   8   9       31.07       26.01      3.73 o 
  -2   8   9       88.45       98.87      7.48 o 
  -1   8   9      282.33      277.59      8.87 o 
   0   8   9      836.87      884.76     22.29 o 
   1   8   9       63.55       46.85      3.23 o 
   2   8   9      397.39      394.02     19.44 o 
   3   8   9       53.98       45.82      5.34 o 
   4   8   9      208.66      227.65     11.18 o 
   5   8   9      420.15      399.32     16.19 o 
   6   8   9        1.03        0.78      3.20 o 
   7   8   9      208.55      194.96      8.10 o 
   8   8   9       72.65       69.59      5.40 o 
   9   8   9       11.82       21.59      8.68 o 
  10   8   9       20.78       28.04      4.63 o 
  11   8   9       54.20       49.90      8.76 o 
  12   8   9       41.32       36.71      5.90 o 
  13   8   9       35.66       33.99      6.11 o 
 -14   9   9      226.35      231.27     12.84 o 
 -13   9   9      203.48      216.25     12.07 o 
 -12   9   9      154.60      158.10     10.58 o 
 -11   9   9      591.78      622.14     32.47 o 
 -10   9   9       13.31       22.66      5.29 o 
  -9   9   9      150.50      136.83      8.13 o 
  -8   9   9       69.34       67.50      8.37 o 
  -7   9   9       22.49       15.62      3.24 o 
  -6   9   9       26.43       25.89      4.05 o 
  -5   9   9      148.55      121.04     15.16 o 
  -4   9   9      463.01      464.48     13.07 o 
  -3   9   9      507.21      457.68     14.92 o 
  -2   9   9      156.05      145.05     11.62 o 
  -1   9   9       46.38       47.38      3.67 o 
   0   9   9      330.61      345.46     10.55 o 
   1   9   9      532.02      562.04     15.23 o 
   2   9   9       24.63       24.07      2.36 o 
   3   9   9       68.55       64.75      6.30 o 
   4   9   9       51.95       60.71      6.37 o 
   5   9   9       52.53       51.40      5.99 o 
   6   9   9       58.12       46.26      5.94 o 
   7   9   9       31.27       35.16      3.43 o 
   8   9   9       42.57       48.37      5.33 o 
   9   9   9       83.05       87.47      6.38 o 
  10   9   9       20.42       19.65      4.31 o 
  11   9   9       11.24        9.50      6.87 o 
  12   9   9       15.44       18.88      7.10 o 
  13   9   9       14.53       19.67      5.32 o 
 -14  10   9       17.63       17.57      5.80 o 
 -13  10   9        6.07        9.46     11.43 o 
 -12  10   9      162.69      152.77     11.07 o 
 -11  10   9      124.28      139.56     11.63 o 
 -10  10   9       18.29       16.27      5.16 o 
  -9  10   9       60.49       66.29      6.02 o 
  -8  10   9       86.74       73.29      6.14 o 
  -7  10   9       97.83       94.72      6.61 o 
  -6  10   9      464.91      434.78     16.04 o 
  -5  10   9        5.97        5.63      3.02 o 
  -4  10   9      532.12      575.32     20.58 o 
  -3  10   9      809.43      831.02     33.38 o 
  -2  10   9      675.53      662.36     17.57 o 
  -1  10   9       27.62       23.62      2.90 o 
   0  10   9      141.02      127.65      5.76 o 
   1  10   9      195.15      196.56     10.83 o 
   2  10   9      146.99      142.49      5.79 o 
   3  10   9       14.92       13.82      4.95 o 
   4  10   9        6.27       10.75      3.73 o 
   5  10   9      254.32      232.53     15.16 o 
   6  10   9       74.68       67.55      9.20 o 
   7  10   9       80.07       78.81     10.46 o 
   8  10   9        1.06        2.29      2.26 o 
   9  10   9        2.49        4.49      2.97 o 
  10  10   9        0.03        4.99      3.30 o 
  11  10   9        0.00       -1.32      3.23 o 
  12  10   9       26.97       27.65      5.42 o 
 -13  11   9        1.49        1.18      5.76 o 
 -12  11   9       37.59       36.81      9.15 o 
 -11  11   9      110.47      100.67     10.03 o 
 -10  11   9       21.46       24.37      5.79 o 
  -9  11   9      102.34      102.80     15.04 o 
  -8  11   9       13.61        9.53      3.87 o 
  -7  11   9       68.75       72.55      6.06 o 
  -6  11   9       10.72       12.11      4.02 o 
  -5  11   9      244.20      242.06     12.04 o 
  -4  11   9       37.45       49.62      5.88 o 
  -3  11   9       83.26       90.35     19.37 o 
  -2  11   9        0.03        5.65      2.71 o 
  -1  11   9      108.91      119.13      5.69 o 
   0  11   9        0.10       -1.45      1.76 o 
   1  11   9      534.92      565.20     15.66 o 
   2  11   9       34.45       30.79      4.72 o 
   3  11   9      208.80      228.51     10.48 o 
   4  11   9       24.91       18.77      5.77 o 
   5  11   9       25.79       31.30      7.02 o 
   6  11   9      131.01      115.09     11.98 o 
   7  11   9       39.90       37.74      8.15 o 
   8  11   9       17.30       18.81      3.26 o 
   9  11   9        0.87        2.19      2.75 o 
  10  11   9       57.02       63.14     13.91 o 
  11  11   9        0.70        0.24      3.57 o 
  12  11   9        7.26        3.19      4.48 o 
 -13  12   9       32.20       36.97      6.67 o 
 -12  12   9       20.80       27.95      8.78 o 
 -11  12   9      151.32      131.40     11.82 o 
 -10  12   9       30.59       42.84     10.31 o 
  -9  12   9       59.80       58.02      6.59 o 
  -8  12   9       34.34       42.06      5.13 o 
  -7  12   9      156.14      146.66      8.12 o 
  -6  12   9        0.90        1.81      2.95 o 
  -5  12   9       42.65       40.75      5.86 o 
  -4  12   9       39.07       41.30      5.12 o 
  -3  12   9      210.38      217.39     14.38 o 
  -2  12   9      343.64      363.60     15.08 o 
  -1  12   9       32.85       32.83      4.46 o 
   0  12   9        0.15       -1.01      1.77 o 
   1  12   9       62.40       69.86      4.62 o 
   2  12   9        0.41        0.83      2.13 o 
   3  12   9      216.18      203.03      8.25 o 
   4  12   9      276.89      274.93     10.05 o 
   5  12   9      279.16      248.74     16.23 o 
   6  12   9       11.76       11.63      6.37 o 
   7  12   9        1.41        1.15      5.55 o 
   8  12   9        0.43       -0.14      2.39 o 
   9  12   9       61.00       67.85      7.10 o 
  10  12   9       12.56       14.54      6.10 o 
  11  12   9        0.40       -2.41      3.32 o 
 -12  13   9       53.46       71.83     12.08 o 
 -11  13   9       21.37       17.74      5.94 o 
 -10  13   9       49.79       60.30      8.31 o 
  -9  13   9       74.22       67.46      6.81 o 
  -8  13   9      161.95      172.20      9.39 o 
  -7  13   9      306.76      299.83     21.81 o 
  -6  13   9       37.51       53.17      6.98 o 
  -5  13   9        0.01        0.68      2.72 o 
  -4  13   9       57.93       58.22      6.72 o 
  -3  13   9        9.43       18.56      5.37 o 
  -2  13   9      309.22      314.16     14.44 o 
  -1  13   9       15.79       19.34      4.61 o 
   0  13   9       31.05       29.58      5.27 o 
   1  13   9       56.29       63.06      6.82 o 
   2  13   9        3.60        7.12      2.58 o 
   3  13   9       83.05       90.50      5.70 o 
   4  13   9      125.18      137.30      6.73 o 
   5  13   9        3.80        7.08      2.64 o 
   6  13   9      115.43      119.38     11.83 o 
   7  13   9        6.98       10.18      6.45 o 
   8  13   9       90.76       82.52      6.47 o 
   9  13   9       28.39       34.25      7.05 o 
  10  13   9      141.98      145.00      8.44 o 
 -11  14   9      137.88      141.86     12.60 o 
 -10  14   9        0.28        0.48      4.50 o 
  -9  14   9       97.98       90.07      8.02 o 
  -8  14   9       64.25       69.79      8.98 o 
  -7  14   9       89.45       91.82      9.49 o 
  -6  14   9      231.39      249.27     11.42 o 
  -5  14   9      383.35      371.30     14.22 o 
  -4  14   9       16.18       22.38      4.88 o 
  -3  14   9      169.99      167.45     10.57 o 
  -2  14   9       28.58       23.75      4.63 o 
  -1  14   9      186.95      177.57     12.25 o 
   0  14   9      298.13      306.16     16.74 o 
   1  14   9       33.47       43.86      6.17 o 
   2  14   9       79.59       89.68      7.69 o 
   3  14   9      130.49      146.16      9.56 o 
   4  14   9       93.27       87.11      7.02 o 
   5  14   9       27.30       31.04      4.63 o 
   6  14   9       19.45       18.66      3.29 o 
   7  14   9       11.81       10.13      3.04 o 
   8  14   9        0.04        3.34      5.82 o 
   9  14   9      373.71      380.89     14.18 o 
 -10  15   9        0.08        5.11      8.30 o 
  -9  15   9        9.85       11.57      5.66 o 
  -8  15   9        4.15        8.08      4.52 o 
  -7  15   9       33.37       31.49      5.21 o 
  -6  15   9        0.03       -1.07      2.88 o 
  -5  15   9       48.88       54.84      7.23 o 
  -4  15   9       30.89       36.82      7.68 o 
  -3  15   9       49.25       57.01      6.90 o 
  -2  15   9       68.73       63.67      7.07 o 
  -1  15   9        2.06       -0.32      3.08 o 
   0  15   9       51.08       58.32      7.73 o 
   1  15   9       82.63       73.26      8.35 o 
   2  15   9       91.11      105.51      8.81 o 
   3  15   9        6.74        9.93      3.67 o 
   4  15   9       92.29       87.40      7.55 o 
   5  15   9       66.49       80.19      7.09 o 
   6  15   9       34.41       36.95      5.09 o 
   7  15   9      101.34       83.97      7.05 o 
   8  15   9       22.74       32.93      5.20 o 
  -9  16   9        6.66        7.85      5.12 o 
  -8  16   9        9.23        8.90      4.90 o 
  -7  16   9       81.47       90.93     12.42 o 
  -6  16   9        2.76        4.05      4.89 o 
  -5  16   9        3.85        4.99      3.72 o 
  -4  16   9      112.07      107.92      9.77 o 
  -3  16   9       16.75       21.22      4.66 o 
  -2  16   9        1.92        0.20      2.80 o 
  -1  16   9       47.64       50.25      7.75 o 
   0  16   9      263.80      262.50     16.16 o 
   1  16   9        9.46       14.54      4.98 o 
   2  16   9        1.69        7.64      3.82 o 
   3  16   9       11.28       13.76      4.37 o 
   4  16   9        8.79       11.28      4.08 o 
   5  16   9       34.26       33.34      5.41 o 
   6  16   9        0.28        0.07      3.06 o 
   7  16   9        1.43        1.43      3.10 o 
  -8  17   9       60.44       66.01     11.82 o 
  -7  17   9       14.89       17.50      7.82 o 
  -6  17   9        0.15        2.37      5.38 o 
  -5  17   9       37.09       41.04      8.92 o 
  -4  17   9       24.17       24.98      7.02 o 
  -3  17   9       10.87        7.70      7.72 o 
  -2  17   9       32.39       27.82      5.41 o 
  -1  17   9        3.65        2.43      4.25 o 
   0  17   9        7.50        1.89      3.86 o 
   1  17   9       56.44       51.34      7.69 o 
   2  17   9       51.83       54.23      7.80 o 
   3  17   9       23.05       19.09      5.16 o 
   4  17   9       72.03       71.14      7.99 o 
   5  17   9        1.00        3.10      3.35 o 
   6  17   9        2.05        3.31      3.61 o 
  -6  18   9       46.13       52.43     10.40 o 
  -5  18   9       15.26       14.38      6.70 o 
  -4  18   9       43.25       29.34      7.80 o 
  -3  18   9       43.25       30.87      7.77 o 
  -2  18   9       71.49       58.34      9.28 o 
  -1  18   9        1.43        4.57      4.39 o 
   0  18   9        7.82       12.41      5.05 o 
   1  18   9       35.11       39.70      7.22 o 
   2  18   9        4.01       -2.96      3.56 o 
   3  18   9      163.89      175.11     12.55 o 
   4  18   9        2.91        1.69      3.79 o 
  -3  19   9       14.55        6.15      5.50 o 
  -2  19   9        5.04       10.25      5.19 o 
  -1  19   9       11.80        7.41      4.88 o 
   0  19   9       10.55        9.44      5.26 o 
   1  19   9       18.68       26.76      6.56 o 
 -16   0  10       64.04       52.30     10.60 o 
 -15   0  10       15.65       14.69      7.25 o 
 -14   0  10      528.59      519.46     28.44 o 
 -13   0  10        6.77        3.33      5.36 o 
 -12   0  10       25.57       24.08      7.09 o 
 -11   0  10       15.94       22.46      4.22 o 
 -10   0  10      252.47      253.91     10.93 o 
  -9   0  10      241.03      242.02     10.24 o 
  -8   0  10       96.69       98.22      6.22 o 
  -7   0  10     3687.72     3564.62     94.51 o 
  -6   0  10      227.71      204.66     10.15 o 
  -5   0  10     1177.84     1188.96     34.50 o 
  -4   0  10      246.53      259.21     10.14 o 
  -3   0  10     1984.25     2015.64     55.35 o 
  -2   0  10      122.33      127.76      5.75 o 
  -1   0  10      151.69      120.78      5.20 o 
   0   0  10       69.40       64.79      5.46 o 
   1   0  10      359.97      371.77     14.09 o 
   2   0  10     1090.83     1129.32     35.06 o 
   3   0  10      526.39      487.77     17.49 o 
   4   0  10      543.87      563.56     19.71 o 
   5   0  10      108.49      108.11      8.55 o 
   6   0  10      116.08      125.31      9.42 o 
   7   0  10        1.57        2.92      2.96 o 
   8   0  10        0.74       -1.17      2.96 o 
   9   0  10       32.65       37.01      7.19 o 
  10   0  10       86.00       82.04     10.37 o 
  11   0  10        4.70        2.05      4.35 o 
  12   0  10        0.08        2.31      5.10 o 
  13   0  10       16.55        7.04      6.28 o 
  14   0  10        1.51        2.16      6.15 o 
 -16   1  10       66.51       66.60      8.08 o 
 -15   1  10        0.35       -0.77      4.32 o 
 -14   1  10       66.37       57.36      8.55 o 
 -13   1  10       32.33       25.28      3.90 o 
 -12   1  10       39.75       39.02      3.50 o 
 -11   1  10      519.80      521.92     13.45 o 
 -10   1  10      106.30      103.21      4.94 o 
  -9   1  10        6.23        6.79      2.07 o 
  -8   1  10      122.38      116.36      4.71 o 
  -7   1  10      125.34      119.45      5.65 o 
  -6   1  10      706.01      693.30     15.58 o 
  -5   1  10      165.21      144.10      5.21 o 
  -4   1  10       34.24       40.75      5.25 o 
  -3   1  10       67.88       75.12      3.44 o 
  -2   1  10      637.80      625.84     11.73 o 
  -1   1  10       61.99       54.26      3.01 o 
   0   1  10     1201.11     1235.60     23.33 o 
   1   1  10       45.14       47.91      4.12 o 
   2   1  10      106.32      109.69      7.76 o 
   3   1  10       98.82       90.60      4.30 o 
   4   1  10       42.72       61.14      3.84 o 
   5   1  10       84.14       76.03      4.91 o 
   6   1  10      218.76      216.48      9.29 o 
   7   1  10      253.12      250.27     10.41 o 
   8   1  10       35.69       32.99      5.70 o 
   9   1  10       82.19       76.68      6.78 o 
  10   1  10       21.63       12.13      4.99 o 
  11   1  10      204.54      172.14     10.43 o 
  12   1  10        1.76        3.51      4.32 o 
  13   1  10        0.38        5.86      6.07 o 
  14   1  10        1.92        2.45     10.22 o 
 -16   2  10       17.63       11.76      5.34 o 
 -15   2  10        4.89        1.79      4.39 o 
 -14   2  10       73.34       86.53      8.05 o 
 -13   2  10       51.64       55.58      5.02 o 
 -12   2  10      308.36      325.00     11.12 o 
 -11   2  10        7.54        8.19      2.32 o 
 -10   2  10        2.28        3.25      2.00 o 
  -9   2  10      167.51      161.43      5.63 o 
  -8   2  10      293.38      323.47      8.49 o 
  -7   2  10       11.14       16.62      2.29 o 
  -6   2  10       29.44       33.05      3.99 o 
  -5   2  10      595.40      569.95     16.08 o 
  -4   2  10      301.48      329.86      8.98 o 
  -3   2  10      405.98      423.53     12.71 o 
  -2   2  10        9.02       18.70      2.11 o 
  -1   2  10      664.67      717.97     14.65 o 
   0   2  10        6.03       15.99      2.86 o 
   1   2  10      119.43      131.05      5.53 o 
   2   2  10      326.19      344.03      8.16 o 
   3   2  10       58.83       65.98      9.19 o 
   4   2  10      158.76      197.67      7.30 o 
   5   2  10       16.81       15.88      2.56 o 
   6   2  10      127.25      122.04     12.22 o 
   7   2  10        6.67       16.91      3.10 o 
   8   2  10       50.79       45.19      5.07 o 
   9   2  10        0.41       14.37      3.59 o 
  10   2  10      356.08      370.97     17.55 o 
  11   2  10        8.71       17.63      5.46 o 
  12   2  10        8.04        6.24      3.88 o 
  13   2  10        0.03       -1.18      3.58 o 
  14   2  10       12.47        5.74      4.44 o 
 -16   3  10       65.98       72.14     12.17 o 
 -15   3  10       98.88      116.96     15.43 o 
 -14   3  10       43.29       43.17      6.06 o 
 -13   3  10        0.31        0.91      2.97 o 
 -12   3  10       36.40       37.60      4.23 o 
 -11   3  10      222.62      213.31      8.32 o 
 -10   3  10       26.87       28.49      2.82 o 
  -9   3  10       33.32       31.48      2.79 o 
  -8   3  10      717.11      655.82     15.09 o 
  -7   3  10      126.28      116.11      4.91 o 
  -6   3  10      195.69      206.79      7.35 o 
  -5   3  10       42.49       38.58      3.08 o 
  -4   3  10       72.88       74.35      4.12 o 
  -3   3  10      134.43      133.41      4.93 o 
  -2   3  10     1054.13     1162.74     24.35 o 
   0   3  10      126.99      118.40      5.36 o 
   1   3  10      708.25      762.29     15.31 o 
   2   3  10     2280.44     2407.52     43.28 o 
   3   3  10       30.79       30.37      4.27 o 
   4   3  10      262.81      292.74      9.55 o 
   5   3  10      144.89      132.17      9.31 o 
   6   3  10        0.03        6.97      2.33 o 
   7   3  10        7.04        7.21      2.35 o 
   8   3  10      123.07      120.06      7.55 o 
   9   3  10       84.96       78.63     17.01 o 
  10   3  10       17.15       23.37      4.53 o 
  11   3  10        3.04        9.64      3.93 o 
  12   3  10        3.34        3.71      3.93 o 
  13   3  10        4.68        3.75      3.99 o 
  14   3  10        9.78        5.65      4.36 o 
 -16   4  10        7.08       -0.76      6.48 o 
 -15   4  10      121.31      122.43     14.62 o 
 -14   4  10        0.25       -3.07      5.05 o 
 -13   4  10        9.28        5.86      4.02 o 
 -12   4  10      308.63      335.77     25.47 o 
 -11   4  10       36.15       36.73      8.49 o 
 -10   4  10      116.80      112.03     13.69 o 
  -9   4  10      195.34      194.37      9.05 o 
  -8   4  10     1845.55     1832.25     36.45 o 
  -7   4  10       81.86       77.20      5.03 o 
  -6   4  10      257.84      227.44      7.82 o 
  -5   4  10      269.17      287.54      9.37 o 
  -4   4  10        2.99        1.90      1.39 o 
  -3   4  10      497.23      560.28     13.16 o 
  -2   4  10      175.68      176.55      6.41 o 
  -1   4  10      524.27      483.38     17.19 o 
   0   4  10      392.49      375.30      8.74 o 
   1   4  10     1412.10     1363.53     27.88 o 
   2   4  10      102.20      122.28      4.66 o 
   3   4  10      430.33      496.06     11.91 o 
   4   4  10      445.08      433.85     10.87 o 
   5   4  10       15.23       16.33      2.21 o 
   6   4  10       50.58       58.85      3.79 o 
   7   4  10       73.35       72.26      5.29 o 
   8   4  10        0.04        0.11      2.46 o 
   9   4  10      299.60      316.48     13.43 o 
  10   4  10       18.54       21.27      4.37 o 
  11   4  10      134.81      139.14     13.43 o 
  12   4  10        0.09       -0.11      3.64 o 
  13   4  10      134.72       96.50      9.45 o 
  14   4  10        0.24        3.84      4.02 o 
 -15   5  10       56.87       50.88     10.53 o 
 -14   5  10       43.12       29.40      5.58 o 
 -13   5  10        8.72       10.77      4.51 o 
 -12   5  10      379.62      382.28     15.87 o 
 -11   5  10        1.20        2.59      3.38 o 
 -10   5  10       14.62       18.05      4.22 o 
  -9   5  10       42.87       46.11      3.78 o 
  -8   5  10       57.68       41.62      3.70 o 
  -7   5  10       23.58       19.63      2.83 o 
  -6   5  10       13.52       14.05      2.42 o 
  -5   5  10      201.66      188.63      8.33 o 
  -4   5  10        7.10        9.49      2.32 o 
  -3   5  10     2336.92     2362.54     46.68 o 
  -2   5  10      206.80      185.53      5.79 o 
  -1   5  10      319.65      303.09     11.48 o 
   0   5  10        6.31        4.57      1.36 o 
   1   5  10       63.88       74.46      9.62 o 
   2   5  10        0.70       11.23      1.76 o 
   3   5  10        0.59        0.74      1.27 o 
   4   5  10      184.35      207.11      9.19 o 
   5   5  10      347.16      359.17      9.57 o 
   6   5  10      372.69      361.64     10.00 o 
   7   5  10        0.57       -0.21      1.74 o 
   8   5  10       46.78       53.26      7.14 o 
   9   5  10       32.49       32.22      4.03 o 
  10   5  10        0.01       -2.08      2.47 o 
  11   5  10        5.38        5.99      3.25 o 
  12   5  10        8.21        2.26      4.67 o 
  13   5  10        5.04        2.82      4.36 o 
 -15   6  10       25.50       26.88      5.78 o 
 -14   6  10       77.67       74.18      7.82 o 
 -13   6  10       20.29       21.67      5.16 o 
 -12   6  10        2.32       -0.52      3.73 o 
 -11   6  10       33.64       38.74      6.95 o 
 -10   6  10       87.15       75.58      7.02 o 
  -9   6  10       17.90       17.07      4.15 o 
  -8   6  10        0.00       -1.01      1.67 o 
  -7   6  10       48.68       52.22      3.95 o 
  -6   6  10      156.65      127.25      5.72 o 
  -5   6  10       26.48       25.41      3.50 o 
  -4   6  10       13.83       10.83      2.62 o 
  -3   6  10       15.09       19.39      3.29 o 
  -2   6  10       93.01       98.40      4.61 o 
  -1   6  10        0.16        1.25      1.33 o 
   0   6  10      178.25      184.38      7.15 o 
   1   6  10       42.31       44.23      2.93 o 
   2   6  10      160.13      176.92      5.64 o 
   3   6  10        1.54        6.14      1.44 o 
   4   6  10      109.26      108.32      4.47 o 
   5   6  10       35.81       44.75      2.96 o 
   6   6  10       13.81       27.73      2.70 o 
   7   6  10       86.28       74.13      5.96 o 
   8   6  10       97.29       95.79      5.64 o 
   9   6  10       22.37       18.66      3.48 o 
  10   6  10        5.57        1.99      2.82 o 
  11   6  10        0.00       -0.09      2.73 o 
  12   6  10       12.82       16.66      4.14 o 
  13   6  10       26.00       27.06      5.73 o 
 -15   7  10        6.99       22.27     14.41 o 
 -14   7  10       18.62       14.42      5.22 o 
 -13   7  10       44.05       33.72      5.89 o 
 -12   7  10      220.46      225.83     12.03 o 
 -11   7  10      106.49      127.14     12.96 o 
 -10   7  10       36.87       36.52      7.61 o 
  -9   7  10       84.57       75.88     13.94 o 
  -8   7  10       52.30       60.42      6.03 o 
  -7   7  10       29.35       29.65      4.51 o 
  -6   7  10      238.47      233.75     14.95 o 
  -5   7  10       15.06        9.73      2.67 o 
  -4   7  10      402.19      345.18     12.28 o 
  -3   7  10     1260.25     1229.33     34.87 o 
  -2   7  10        0.61        2.22      1.86 o 
  -1   7  10        0.43       -1.06      1.54 o 
   0   7  10       79.55       70.91      4.15 o 
   1   7  10       36.12       32.22      2.62 o 
   2   7  10      510.75      529.32     12.64 o 
   3   7  10      413.01      395.68      9.98 o 
   4   7  10       25.90       24.67      6.00 o 
   5   7  10      272.89      259.38      7.52 o 
   6   7  10      228.22      213.47      7.79 o 
   7   7  10       68.46       68.98      6.76 o 
   8   7  10       11.74       12.54      2.91 o 
   9   7  10       27.22       26.53      3.84 o 
  10   7  10       20.17       20.17      4.38 o 
  11   7  10        2.18        5.46      3.57 o 
  12   7  10       16.50       17.57      4.94 o 
  13   7  10       14.48       11.19      4.94 o 
 -14   8  10       64.00       67.50      8.76 o 
 -13   8  10        8.94       19.12      5.32 o 
 -12   8  10      144.09      159.09     10.57 o 
 -11   8  10       16.20       18.94      4.84 o 
 -10   8  10      238.50      251.61     17.40 o 
  -9   8  10      850.84      907.97     75.83 o 
  -8   8  10      430.54      398.96     16.28 o 
  -7   8  10      376.89      337.55     13.75 o 
  -6   8  10        2.19        5.20      2.35 o 
  -5   8  10        4.19        9.21      5.45 o 
  -4   8  10      324.19      278.61     11.29 o 
  -3   8  10       47.84       43.53      4.11 o 
  -2   8  10      272.23      267.04     25.17 o 
  -1   8  10        4.72        7.27      2.66 o 
   0   8  10     1924.22     1880.83     44.22 o 
   1   8  10       36.80       32.51      2.93 o 
   2   8  10       89.05       76.74      6.51 o 
   3   8  10      110.94      112.24     10.70 o 
   4   8  10      105.15       96.83     11.41 o 
   5   8  10      265.25      242.10     16.83 o 
   6   8  10      172.70      156.74     14.72 o 
   7   8  10       31.17       37.72      6.31 o 
   8   8  10        1.83       -2.52      3.17 o 
   9   8  10      289.15      284.54     36.11 o 
  10   8  10        5.76        7.90      3.56 o 
  11   8  10        8.84       -0.66      5.02 o 
  12   8  10       68.02       61.33      7.14 o 
  13   8  10       51.62       40.42      6.70 o 
 -14   9  10        0.17       -4.26      4.26 o 
 -13   9  10       84.71       73.13      8.31 o 
 -12   9  10      125.97      131.38     10.22 o 
 -11   9  10       49.13       58.65      9.94 o 
 -10   9  10      478.10      450.48     25.52 o 
  -9   9  10       17.83       13.45      4.16 o 
  -8   9  10       50.32       77.09     14.94 o 
  -7   9  10        0.25       -1.80      2.68 o 
  -6   9  10        7.44       15.13      4.74 o 
  -5   9  10      238.76      235.52     15.96 o 
  -4   9  10        0.42        4.95      2.41 o 
  -3   9  10      351.60      344.32     12.22 o 
  -2   9  10       26.33       26.11      3.41 o 
  -1   9  10      600.85      582.55     18.18 o 
   0   9  10      174.00      180.48     14.64 o 
   1   9  10      253.73      250.52     14.07 o 
   2   9  10       87.56       87.78      4.38 o 
   3   9  10      220.88      229.09     11.44 o 
   4   9  10      200.44      202.69     20.14 o 
   5   9  10       83.62       79.34      7.52 o 
   6   9  10      222.32      213.78     12.41 o 
   7   9  10      128.62      131.35     10.56 o 
   8   9  10        1.24        2.37      2.36 o 
   9   9  10       50.27       69.37     12.64 o 
  10   9  10       72.48       79.55     14.15 o 
  11   9  10        7.45        9.36      4.08 o 
  12   9  10        0.01        2.80      4.03 o 
 -14  10  10        0.18        7.97      7.58 o 
 -13  10  10      244.54      276.87     17.91 o 
 -12  10  10        0.53        1.68      4.16 o 
 -11  10  10       11.34        5.38      6.20 o 
 -10  10  10        2.55       11.70      6.22 o 
  -9  10  10        1.03        0.47      3.49 o 
  -8  10  10       60.60       69.89      7.56 o 
  -7  10  10       49.33       54.25      8.89 o 
  -6  10  10        3.58        1.59      3.67 o 
  -5  10  10       80.35       70.90      8.86 o 
  -4  10  10      206.97      199.89     13.09 o 
  -3  10  10        4.86        4.13      2.29 o 
  -2  10  10       65.27       69.69      5.15 o 
  -1  10  10       58.33       63.40      4.88 o 
   0  10  10       50.14       55.37      4.10 o 
   1  10  10        8.23        7.78      2.11 o 
   2  10  10        6.66        7.66      2.02 o 
   3  10  10        2.68        3.96      3.41 o 
   4  10  10        3.88       -1.15      7.11 o 
   5  10  10       20.53       21.40      6.10 o 
   6  10  10       10.87        5.61      5.42 o 
   7  10  10      146.43      131.24     13.34 o 
   8  10  10       40.64       37.73      4.02 o 
   9  10  10       16.23       15.98      3.56 o 
  10  10  10       24.48       26.84      4.62 o 
  11  10  10        5.49        6.73      3.90 o 
  12  10  10       22.90       31.32      5.58 o 
 -13  11  10        0.63        3.97      4.69 o 
 -12  11  10      114.48      117.48     14.62 o 
 -11  11  10       32.62       23.08      8.03 o 
 -10  11  10       81.33       66.44     10.46 o 
  -9  11  10       86.95       72.74      7.62 o 
  -8  11  10        3.49        4.36      3.36 o 
  -7  11  10       25.29       27.36      6.96 o 
  -6  11  10        4.72        0.60      3.47 o 
  -5  11  10       78.44       70.63      9.15 o 
  -4  11  10        7.47       17.94      5.02 o 
  -3  11  10       34.71       44.84      5.61 o 
  -2  11  10      123.89      134.98     10.38 o 
  -1  11  10       65.15       72.86      5.24 o 
   0  11  10        2.75        0.78      1.88 o 
   1  11  10        8.26       14.85      6.32 o 
   2  11  10       44.05       50.29      3.76 o 
   3  11  10       36.19       30.62      3.00 o 
   4  11  10       33.58       40.30      7.41 o 
   5  11  10      160.46      142.95     12.36 o 
   6  11  10       84.38       81.77     10.47 o 
   7  11  10       24.47       38.13      8.54 o 
   8  11  10      135.37      155.04     15.28 o 
   9  11  10        1.54        5.04      2.79 o 
  10  11  10       13.40        7.25      3.39 o 
  11  11  10       44.81       59.37     13.25 o 
 -12  12  10        6.13        8.96      7.06 o 
 -11  12  10      165.40      165.74     16.91 o 
 -10  12  10        0.75       10.39      6.54 o 
  -9  12  10      244.94      249.55     13.10 o 
  -8  12  10        3.12        0.04      4.23 o 
  -7  12  10      143.23      125.14     13.67 o 
  -6  12  10      180.45      183.85     14.25 o 
  -5  12  10      496.68      466.66     24.80 o 
  -4  12  10        1.69        0.96      2.74 o 
  -3  12  10        6.54        6.95      3.86 o 
  -2  12  10      122.15      134.15     10.37 o 
  -1  12  10      164.55      172.03     11.25 o 
   0  12  10      139.86      141.14      6.52 o 
   1  12  10       33.08       34.01      3.51 o 
   2  12  10       91.64       88.18      8.67 o 
   3  12  10      108.21      118.60      6.05 o 
   4  12  10      285.52      274.14     16.92 o 
   5  12  10        2.76        2.10      5.59 o 
   6  12  10       14.89       23.88      7.20 o 
   7  12  10        0.34        0.92      6.07 o 
   8  12  10       21.11       18.58      7.40 o 
   9  12  10       18.82       20.91      3.70 o 
  10  12  10       20.47       19.78      7.43 o 
 -12  13  10      142.09      141.21     16.58 o 
 -11  13  10        3.39        6.90      6.83 o 
 -10  13  10       14.04       14.16      7.09 o 
  -9  13  10       29.36       27.35      8.28 o 
  -8  13  10       55.89       62.57     10.73 o 
  -7  13  10       24.29       31.30      7.60 o 
  -6  13  10       43.40       38.98      7.89 o 
  -5  13  10       88.41       93.98      8.95 o 
  -4  13  10      279.41      285.54     16.88 o 
  -3  13  10       33.52       34.14      6.63 o 
  -2  13  10      332.36      327.02     18.24 o 
  -1  13  10       56.43       60.40      7.74 o 
   0  13  10      225.87      251.98     11.98 o 
   1  13  10        0.01        0.13      2.51 o 
   2  13  10       18.27       13.44      2.94 o 
   3  13  10       17.02       20.28      3.24 o 
   4  13  10       61.30       72.62      4.74 o 
   5  13  10       96.74       84.30     10.18 o 
   6  13  10       33.90       36.42      8.15 o 
   7  13  10       51.20       47.97      9.01 o 
   8  13  10        4.90       12.26      7.46 o 
   9  13  10        2.62        1.54      6.48 o 
  10  13  10      172.42      191.66     16.74 o 
 -11  14  10       10.86        7.91      7.07 o 
  -9  14  10      173.47      178.90     18.61 o 
  -8  14  10      153.84      149.24     16.50 o 
  -7  14  10        7.95        6.17      5.58 o 
  -6  14  10      143.65      142.48     12.44 o 
  -5  14  10        3.10        4.17      3.46 o 
  -4  14  10        0.91       -1.95      2.84 o 
  -3  14  10        7.35       12.37      4.78 o 
  -2  14  10       11.30       17.20      5.10 o 
  -1  14  10       41.81       49.15      7.22 o 
   0  14  10       11.91       20.15      5.00 o 
   1  14  10        1.17        6.25      3.48 o 
   2  14  10       20.58       16.75      4.11 o 
   3  14  10      139.18      133.85      8.81 o 
   4  14  10       21.61       22.33      3.84 o 
   5  14  10      137.13      120.37     11.50 o 
   6  14  10        0.27        2.84      5.46 o 
   7  14  10       42.67       33.42      7.72 o 
   8  14  10      108.06      123.12     13.00 o 
   9  14  10      106.70      131.56     13.61 o 
  -9  15  10       27.71       15.18      7.36 o 
  -8  15  10       94.08      131.85     15.94 o 
  -7  15  10        0.26        4.14      5.09 o 
  -6  15  10      108.54      106.81     11.26 o 
  -5  15  10      159.47      147.72     14.72 o 
  -4  15  10        1.65       -2.98      2.98 o 
  -3  15  10      199.75      209.15     14.98 o 
  -2  15  10        2.82       -0.04      3.28 o 
  -1  15  10       75.60       72.20      8.87 o 
   0  15  10      193.81      206.54     13.54 o 
   1  15  10       39.71       35.52      6.01 o 
   2  15  10        0.10        6.52      3.44 o 
   3  15  10        5.00        2.42      3.14 o 
   4  15  10      102.37      111.99      8.03 o 
   5  15  10      141.37      146.87      8.82 o 
  -9  16  10       99.57      106.00     14.89 o 
  -8  16  10        2.47        4.42      5.80 o 
  -7  16  10      208.98      218.32     17.97 o 
  -6  16  10      101.70      116.98     13.91 o 
  -5  16  10        0.02        1.28      4.64 o 
  -4  16  10        0.79        6.57      4.08 o 
  -3  16  10       14.00       14.11      5.39 o 
  -2  16  10        5.48        4.57      4.18 o 
  -1  16  10       10.56        4.82      4.16 o 
   0  16  10      238.86      213.16     14.22 o 
   1  16  10        9.35        4.58      3.91 o 
   2  16  10      166.15      172.42     11.69 o 
   3  16  10        5.39        8.24      3.71 o 
   4  16  10        3.90        4.90      3.37 o 
   5  16  10       57.50       72.41      6.79 o 
  -7  17  10        1.02        4.73      5.61 o 
  -6  17  10       89.28       77.00     12.02 o 
  -5  17  10        6.20       11.31      6.04 o 
  -4  17  10        0.03       -2.99      4.17 o 
  -3  17  10       41.58       59.42      9.51 o 
  -2  17  10        1.65        0.30      3.99 o 
  -1  17  10      222.11      240.87     16.26 o 
   0  17  10       36.63       37.51      6.96 o 
   1  17  10       37.78       39.35      6.88 o 
   2  17  10        0.05        7.25      4.29 o 
   3  17  10        0.18       -3.00      3.00 o 
   4  17  10       49.49       50.27      6.64 o 
   5  17  10       22.16       45.96      6.00 o 
  -5  18  10       54.76       57.06     10.56 o 
  -4  18  10       29.43       20.82      6.93 o 
  -3  18  10        2.80       10.26      5.37 o 
  -1  18  10       10.26       16.40      6.10 o 
   0  18  10       67.95       75.67      9.87 o 
   1  18  10        6.27        3.46      4.18 o 
   2  18  10       20.82        8.71      4.58 o 
   3  18  10        3.09        5.15      4.12 o 
 -16   1  11       11.65        8.64      5.09 o 
 -15   1  11      219.16      232.12     12.50 o 
 -14   1  11       37.48       37.74      6.16 o 
 -13   1  11       37.70       38.09      4.39 o 
 -12   1  11      285.36      295.50      8.80 o 
 -11   1  11        0.04        2.28      2.24 o 
 -10   1  11       74.97       74.60      4.33 o 
  -9   1  11       99.52      118.69      4.93 o 
  -8   1  11        0.32       -2.11      2.59 o 
  -7   1  11        0.93        1.59      2.28 o 
  -6   1  11       85.95       84.94      4.55 o 
  -5   1  11      181.12      191.47      6.29 o 
  -4   1  11       27.38       28.47      2.48 o 
  -3   1  11      337.80      331.08      7.98 o 
  -2   1  11        3.85        3.33      1.40 o 
  -1   1  11      127.28      101.06      6.34 o 
   0   1  11       78.50       90.06      7.42 o 
   1   1  11      639.63      631.11     15.41 o 
   2   1  11      586.39      553.98     13.92 o 
   3   1  11       33.73       29.02      3.13 o 
   4   1  11      827.31      847.06     19.79 o 
   5   1  11      163.58      163.82      6.97 o 
   6   1  11       30.05       26.89      4.18 o 
   7   1  11       89.37      103.12     15.18 o 
   8   1  11        1.99        3.11      2.60 o 
   9   1  11       55.68       64.46      7.43 o 
  10   1  11      145.10      136.67     14.71 o 
  11   1  11       14.79       17.48      8.97 o 
  12   1  11       36.73       37.15      6.20 o 
  13   1  11        4.02        9.04      4.63 o 
 -15   2  11       16.86       21.49      5.45 o 
 -14   2  11      427.98      452.89     27.49 o 
 -13   2  11       66.95       65.26      5.48 o 
 -12   2  11      223.22      233.77      9.28 o 
 -11   2  11      397.42      396.38     10.45 o 
 -10   2  11      137.44      160.43     10.66 o 
  -9   2  11       23.47       27.93      4.35 o 
  -8   2  11     1748.77     1617.83     37.29 o 
  -7   2  11        6.06       10.33      3.21 o 
  -6   2  11      625.55      651.29     17.14 o 
  -5   2  11      960.22      944.61     20.24 o 
  -4   2  11        1.19        4.09      1.52 o 
  -3   2  11      251.55      235.36      7.26 o 
  -2   2  11      765.40      800.28     16.82 o 
  -1   2  11      246.20      303.83     10.86 o 
   0   2  11      893.89      888.59     17.76 o 
   1   2  11     1972.01     2067.87     37.76 o 
   2   2  11       22.41       25.76      4.26 o 
   3   2  11       81.38       98.15      4.87 o 
   4   2  11       18.23       20.66      2.82 o 
   5   2  11        0.37        3.57      1.97 o 
   6   2  11        0.16        3.39      2.23 o 
   7   2  11      272.96      262.66     13.61 o 
   8   2  11        0.13       -0.29      2.80 o 
   9   2  11      543.86      558.85     20.17 o 
  10   2  11      131.32      135.01      9.09 o 
  11   2  11       60.74       42.62      6.01 o 
  12   2  11       30.02       34.77      8.98 o 
  13   2  11       37.21       35.24      6.84 o 
 -15   3  11       39.69       36.52      9.25 o 
 -14   3  11       82.64      104.46      8.50 o 
 -13   3  11      126.34      133.99      9.49 o 
 -12   3  11       69.75       70.89      7.02 o 
 -11   3  11      103.67      118.72      6.29 o 
 -10   3  11       50.86       56.09      6.83 o 
  -9   3  11       79.10       85.18      5.33 o 
  -8   3  11      235.79      235.70      8.45 o 
  -7   3  11     1912.29     1850.58     42.52 o 
  -6   3  11      728.27      752.26     19.30 o 
  -5   3  11       23.16       27.82      3.35 o 
  -4   3  11      171.41      147.64      5.63 o 
  -3   3  11      947.92     1001.57     23.91 o 
  -2   3  11       39.11       46.68      3.96 o 
  -1   3  11      304.99      316.82      8.01 o 
   0   3  11      145.62      133.59      5.88 o 
   1   3  11      447.78      484.73     10.87 o 
   2   3  11      319.60      316.06     18.65 o 
   3   3  11       12.60       19.61      2.32 o 
   4   3  11      108.31      105.90      5.63 o 
   5   3  11        5.70        5.53      2.45 o 
   6   3  11       13.62        6.82      2.99 o 
   7   3  11       67.42       67.23     12.11 o 
   8   3  11       57.72       51.77      5.44 o 
   9   3  11        7.14       18.23      4.12 o 
  10   3  11      170.17      160.30     11.66 o 
  11   3  11        0.86        6.02      5.16 o 
  12   3  11        5.53        3.07      3.83 o 
  13   3  11        6.22       11.93      4.69 o 
 -15   4  11        5.86        6.53      7.23 o 
 -14   4  11       15.16       14.55      4.97 o 
 -13   4  11       98.82       97.57      8.36 o 
 -12   4  11       45.65       42.53      5.92 o 
 -11   4  11        7.73        8.16      3.76 o 
 -10   4  11      316.45      304.61     10.72 o 
  -9   4  11      132.30      115.62      8.31 o 
  -8   4  11        0.60        6.53      2.14 o 
  -7   4  11       57.71       54.99     15.47 o 
  -6   4  11      157.34      131.40      7.79 o 
  -5   4  11       87.99       86.60      5.30 o 
  -4   4  11       45.18       56.81      3.73 o 
  -3   4  11      152.99      176.28      9.80 o 
  -2   4  11        1.06       -0.25      1.25 o 
  -1   4  11      290.87      349.05      8.53 o 
   0   4  11       44.37       51.14      3.79 o 
   1   4  11      925.94      975.55     19.29 o 
   2   4  11       19.47       24.20      4.85 o 
   3   4  11      389.84      417.70     10.75 o 
   4   4  11      391.31      397.73     11.55 o 
   5   4  11       17.83       16.70      2.38 o 
   6   4  11      117.24      112.84      6.00 o 
   7   4  11       35.08       30.21      8.62 o 
   8   4  11      125.15      108.04      7.21 o 
   9   4  11        1.89        8.32      3.38 o 
  10   4  11        8.57        5.95      3.53 o 
  11   4  11        1.79       -1.33      3.15 o 
  12   4  11        2.04        1.06      4.00 o 
  13   4  11       68.61       63.59     13.75 o 
 -15   5  11      164.20      192.05     18.50 o 
 -14   5  11       23.63       31.75     10.16 o 
 -13   5  11        1.77        2.47      4.06 o 
 -12   5  11      177.89      176.44     10.31 o 
 -11   5  11       62.07       62.93      6.69 o 
 -10   5  11        0.03       -0.78      3.10 o 
  -9   5  11       57.67       50.01      4.15 o 
  -8   5  11       58.12       59.62      4.53 o 
  -7   5  11       31.78       28.69      4.05 o 
  -6   5  11     1181.35     1134.24     33.47 o 
  -5   5  11      526.09      524.56     17.50 o 
  -4   5  11      101.47      102.91      7.92 o 
  -3   5  11        1.66        6.48      1.93 o 
  -2   5  11       11.58        9.24      1.85 o 
  -1   5  11      656.19      722.73     15.09 o 
   0   5  11       13.05       12.98      1.88 o 
   1   5  11      133.62      155.80      5.50 o 
   2   5  11       64.30       70.74      3.74 o 
   3   5  11      382.41      375.90     16.25 o 
   4   5  11      322.81      348.74      9.49 o 
   5   5  11       99.48      100.53      4.75 o 
   6   5  11       24.31       35.71      4.99 o 
   7   5  11       65.79       58.51      5.69 o 
   8   5  11      127.03      151.05      9.32 o 
   9   5  11       21.94       17.96      7.08 o 
  10   5  11       16.05       15.17      4.11 o 
  11   5  11        5.49        3.80      3.75 o 
  12   5  11       13.16       13.08      4.67 o 
  13   5  11       59.40       82.60      9.03 o 
 -15   6  11        0.03       -0.94      4.16 o 
 -14   6  11       23.64       21.08     14.04 o 
 -13   6  11        2.82        1.81      6.44 o 
 -12   6  11      171.47      154.47     10.15 o 
 -11   6  11      604.77      563.31     38.26 o 
 -10   6  11      551.84      546.16     20.01 o 
  -9   6  11       69.15       60.74      6.52 o 
  -8   6  11       85.66       90.13      5.62 o 
  -7   6  11        0.07        2.72      2.39 o 
  -6   6  11       81.31       79.72      6.52 o 
  -5   6  11       10.06        7.12      2.68 o 
  -4   6  11      274.82      277.79     10.80 o 
  -3   6  11     1624.22     1643.87     45.80 o 
  -2   6  11      334.62      306.73      9.76 o 
  -1   6  11      870.07      856.92     20.39 o 
   0   6  11        0.97        4.43      1.62 o 
   1   6  11        0.95        6.00      1.70 o 
   2   6  11       41.14       46.99      5.31 o 
   3   6  11      161.68      179.45      5.98 o 
   4   6  11       24.45       24.88      5.70 o 
   5   6  11        3.65        8.48      2.00 o 
   6   6  11      608.42      597.16     14.59 o 
   7   6  11       21.69       33.37      3.59 o 
   8   6  11      189.79      206.24     11.07 o 
   9   6  11        0.72       -0.20      2.51 o 
  10   6  11        9.60        4.54      4.19 o 
  11   6  11       47.61       51.49      8.31 o 
  12   6  11        0.24        9.22      4.46 o 
  13   6  11       61.01       65.50      9.54 o 
 -14   7  11       41.72       40.99     10.24 o 
 -13   7  11        3.84        0.13      4.10 o 
 -12   7  11        4.26        2.12      4.85 o 
 -11   7  11      179.72      199.23     11.08 o 
 -10   7  11      103.08       96.58     11.42 o 
  -9   7  11      225.72      224.81     11.47 o 
  -8   7  11       95.29       72.33      6.69 o 
  -7   7  11      306.87      320.24     15.86 o 
  -6   7  11       81.96       95.56     11.28 o 
  -5   7  11        8.58        7.70      2.63 o 
  -4   7  11       50.80       57.65      7.31 o 
  -3   7  11      204.75      169.72      7.81 o 
  -2   7  11      228.50      202.52      9.69 o 
  -1   7  11      106.01      110.01      5.45 o 
   0   7  11       18.26       13.63      2.46 o 
   1   7  11      465.18      459.98     11.58 o 
   2   7  11     1625.07     1619.10     33.42 o 
   3   7  11       85.80       89.94      4.25 o 
   4   7  11       10.15        6.40      2.79 o 
   5   7  11        5.20        8.79      1.95 o 
   6   7  11        6.77       14.46      2.53 o 
   7   7  11       43.10       49.40      6.39 o 
   8   7  11        2.93        3.54      4.15 o 
   9   7  11       28.36       33.01      4.03 o 
  10   7  11        9.56        6.78      3.70 o 
  11   7  11      141.28      142.29      9.39 o 
  12   7  11       31.82       28.06      5.69 o 
 -14   8  11        6.15        6.27      5.00 o 
 -13   8  11      106.31      105.79      9.75 o 
 -12   8  11       97.37      105.81      9.07 o 
 -11   8  11       12.85        9.25      4.52 o 
 -10   8  11        0.08        2.33      5.00 o 
  -9   8  11        8.72        9.97      3.70 o 
  -8   8  11        2.59        4.02      3.22 o 
  -7   8  11        0.25       -1.77      3.41 o 
  -6   8  11       69.53       62.24     12.55 o 
  -5   8  11       79.30       68.45      5.52 o 
  -4   8  11        2.44        1.63      2.48 o 
  -3   8  11      161.97      155.66      7.46 o 
  -2   8  11      125.95      136.58     16.56 o 
  -1   8  11      126.66      152.28      6.62 o 
   0   8  11       44.84       50.79      3.94 o 
   1   8  11      819.00      784.24     20.49 o 
   2   8  11        6.77       12.02      2.13 o 
   3   8  11       24.25       29.02      4.52 o 
   4   8  11      189.15      199.09     12.91 o 
   5   8  11        2.04       -3.29      3.51 o 
   6   8  11       30.50       34.74      3.10 o 
   7   8  11       38.26       35.03      4.44 o 
   8   8  11        0.36       -1.60      2.28 o 
   9   8  11        1.68        7.34      3.29 o 
  10   8  11        0.93       -0.32      3.13 o 
  11   8  11      101.74      111.44     11.83 o 
  12   8  11       38.10       35.02      5.81 o 
 -14   9  11      187.57      175.37     12.39 o 
 -13   9  11       56.67       55.06      8.13 o 
 -12   9  11        0.89        1.55      4.08 o 
 -11   9  11       27.77       36.83      8.63 o 
 -10   9  11       69.93       70.68     10.27 o 
  -9   9  11        7.26       11.08      4.19 o 
  -8   9  11      148.70      136.08     14.00 o 
  -7   9  11      222.28      237.51     16.33 o 
  -6   9  11       24.25       31.49      6.51 o 
  -5   9  11     1087.09     1014.39     29.93 o 
  -4   9  11      177.07      187.03      8.48 o 
  -3   9  11        5.32       10.60      3.88 o 
  -2   9  11       70.38       78.21      6.78 o 
  -1   9  11       18.42       22.57      2.92 o 
   0   9  11      232.95      221.53      9.39 o 
   1   9  11       45.07       46.20      3.80 o 
   2   9  11        0.02        8.80      2.13 o 
   3   9  11        9.57        9.74      1.87 o 
   4   9  11      310.38      274.80     13.21 o 
   5   9  11        0.12        2.25      3.58 o 
   6   9  11        2.90        6.41      4.18 o 
   7   9  11      130.49      117.09      6.18 o 
   8   9  11       22.01       24.95      3.70 o 
   9   9  11        1.22        4.19      2.89 o 
  10   9  11        3.60       10.38      3.69 o 
  11   9  11        3.08        2.63      9.46 o 
  12   9  11       65.94       67.88      7.52 o 
 -13  10  11       30.31       36.17      6.53 o 
 -12  10  11      140.74      129.56     10.79 o 
 -11  10  11        8.75        9.37      6.32 o 
 -10  10  11      325.47      342.97     21.88 o 
  -9  10  11       96.02       87.99      8.29 o 
  -8  10  11      100.30       96.48     12.10 o 
  -7  10  11        0.79        1.64      3.48 o 
  -6  10  11       50.63       52.81      8.18 o 
  -5  10  11      486.67      457.35     24.21 o 
  -4  10  11      344.17      317.24     12.25 o 
  -3  10  11      158.86      159.69      7.71 o 
  -2  10  11       19.44       14.02      3.00 o 
  -1  10  11       85.97       85.21      9.33 o 
   0  10  11      124.79      125.40      8.62 o 
   1  10  11       44.16       43.33      5.23 o 
   2  10  11      217.21      245.73     10.40 o 
   3  10  11       28.71       30.28      2.79 o 
   4  10  11       12.60       14.54      4.43 o 
   5  10  11       46.10       36.25      5.78 o 
   6  10  11        0.74       -4.72      4.72 o 
   7  10  11       24.79       33.23      8.28 o 
   8  10  11       53.53       54.23      4.66 o 
   9  10  11       39.63       49.08      5.35 o 
  10  10  11       15.73       13.91      3.88 o 
  11  10  11       26.93       40.56      5.65 o 
 -13  11  11      122.44      115.09     10.23 o 
 -12  11  11        1.36        0.58      7.39 o 
 -11  11  11       12.80       13.87      6.86 o 
 -10  11  11        7.17        3.29      5.94 o 
  -9  11  11       71.35       66.59     10.99 o 
  -8  11  11      162.52      186.53     15.35 o 
  -7  11  11      241.49      222.89     16.24 o 
  -6  11  11      216.50      226.90     15.93 o 
  -5  11  11       83.55       91.95     10.68 o 
  -4  11  11      160.30      165.60     12.30 o 
  -3  11  11       11.32       11.85      4.11 o 
  -2  11  11        5.43        6.28      2.62 o 
  -1  11  11       19.89       15.24      2.91 o 
   0  11  11       15.14       15.50      3.17 o 
   1  11  11       65.63       49.26      4.64 o 
   2  11  11      339.52      341.72     10.90 o 
   3  11  11      210.63      213.67      7.67 o 
   4  11  11        7.63       -0.79      4.75 o 
   5  11  11       15.13       13.42      6.15 o 
   6  11  11       25.82       28.25      7.49 o 
   7  11  11       15.00       16.77      7.20 o 
   8  11  11       39.74       34.06      8.79 o 
   9  11  11        0.55        2.85      2.83 o 
  10  11  11       23.54       23.50      5.04 o 
 -12  12  11       10.22        1.61      6.64 o 
 -11  12  11        3.40       10.59      7.24 o 
  -9  12  11       28.87       26.63      8.07 o 
  -8  12  11       37.20       30.52      7.75 o 
  -7  12  11       30.08       25.29      7.05 o 
  -6  12  11       10.86       19.21      5.83 o 
  -5  12  11        0.89        1.99      3.77 o 
  -4  12  11      223.73      210.77     14.37 o 
  -3  12  11      127.41      148.50     11.34 o 
  -2  12  11        0.01       -2.70      2.70 o 
  -1  12  11        0.56        1.17      4.16 o 
   0  12  11       37.67       42.01      5.53 o 
   1  12  11       10.19       11.80      2.73 o 
   2  12  11       16.52       23.72      3.11 o 
   3  12  11       44.72       46.29      3.98 o 
   4  12  11       45.23       31.77      7.48 o 
   5  12  11        0.05        6.60      5.59 o 
   6  12  11       30.52       14.27      7.04 o 
   7  12  11       25.34       32.61      8.33 o 
   8  12  11        9.58        1.12      6.76 o 
   9  12  11       88.06      101.93     13.17 o 
  10  12  11       38.14       39.93     10.21 o 
  -9  13  11      212.61      234.78     18.83 o 
  -8  13  11        8.44        5.12      5.37 o 
  -7  13  11       42.29       50.91      9.38 o 
  -6  13  11      106.54      124.25     13.66 o 
  -5  13  11        0.23       10.29      5.00 o 
  -4  13  11      240.86      224.73     15.49 o 
  -3  13  11       22.98       23.89      5.68 o 
  -2  13  11       65.42       57.19      7.82 o 
  -1  13  11        6.65        4.94      3.32 o 
   0  13  11      161.08      188.84     15.66 o 
   1  13  11        0.24        1.67      2.40 o 
   2  13  11        4.32        9.66      2.76 o 
   3  13  11        0.21        1.20      2.32 o 
   4  13  11      362.67      361.79     20.46 o 
   5  13  11      100.57       89.52     10.86 o 
   6  13  11       44.63       49.47      9.03 o 
   7  13  11        0.98       -5.92      5.92 o 
   8  13  11        5.81        2.67      6.38 o 
   9  13  11      162.62      164.73     16.31 o 
  -9  14  11        5.70        5.26      6.08 o 
  -8  14  11       55.50       54.21     10.25 o 
  -7  14  11        4.58        4.34      4.18 o 
  -6  14  11       36.92       47.40      8.87 o 
  -5  14  11        3.65       14.93      5.24 o 
  -4  14  11      311.36      310.98     19.34 o 
  -3  14  11        7.87       14.50      5.09 o 
  -2  14  11       89.76      103.33     10.73 o 
  -1  14  11      342.58      341.47     18.81 o 
   0  14  11        3.66        6.95      3.94 o 
   1  14  11      155.89      163.07     10.90 o 
   2  14  11        3.99        3.23      3.18 o 
   3  14  11       22.02       24.91      4.31 o 
   4  14  11      180.66      208.67     16.66 o 
   5  14  11       56.77       57.80      8.65 o 
   6  14  11        0.07       -1.74      5.79 o 
   7  14  11        0.03       -5.05      5.91 o 
   8  14  11      142.92      149.31     14.67 o 
  -9  15  11        8.10       14.48      7.38 o 
  -8  15  11        8.06        9.96      6.83 o 
  -7  15  11       37.88       27.92      7.95 o 
  -6  15  11      256.38      235.50     17.59 o 
  -5  15  11      100.08       96.81     11.93 o 
  -4  15  11       39.80       50.56      8.60 o 
  -3  15  11        0.21        2.07      3.65 o 
  -2  15  11       67.79       64.97      8.86 o 
  -1  15  11        6.93       11.07      4.56 o 
   0  15  11       12.31       15.07      4.87 o 
   1  15  11        5.29       12.78      4.43 o 
   2  15  11      269.89      308.78     16.32 o 
   3  15  11      208.20      242.79     13.21 o 
   4  15  11        1.36        3.90      2.98 o 
  -8  16  11       63.52       72.43     12.26 o 
  -7  16  11        5.19        0.67      5.42 o 
  -6  16  11       58.32       79.21     11.76 o 
  -5  16  11      123.31      115.75     13.40 o 
  -4  16  11        2.47        7.65      4.97 o 
  -3  16  11        0.98        1.61      4.21 o 
  -2  16  11        7.80        6.36      4.58 o 
  -1  16  11       16.38       19.70      5.65 o 
   0  16  11        4.14        6.46      4.33 o 
   1  16  11       28.42       26.41      5.59 o 
   2  16  11       15.01       13.35      4.47 o 
   3  16  11        0.06       -2.18      3.06 o 
   4  16  11       62.27       74.24      7.10 o 
  -5  17  11       10.72        0.55      4.91 o 
  -4  17  11       80.79       80.97     11.29 o 
  -3  17  11       21.77       28.28      7.10 o 
  -2  17  11        6.62        6.81      4.53 o 
  -1  17  11       13.28       14.93      5.21 o 
   0  17  11        7.10       11.22      4.98 o 
   1  17  11       24.02       20.46      5.53 o 
   2  17  11       30.17       27.83      5.86 o 
   3  17  11       11.39       19.35      5.03 o 
   4  17  11       19.09       22.85      4.70 o 
  -3  18  11      141.28      120.96     13.46 o 
  -2  18  11        5.03        3.09      4.64 o 
  -1  18  11      110.85       99.36     11.41 o 
   0  18  11        5.02        6.09      4.64 o 
   1  18  11       45.77       52.60      8.21 o 
 -15   0  12      298.35      328.11     20.89 o 
 -14   0  12        0.22       -3.68      5.20 o 
 -13   0  12      400.58      423.99     20.68 o 
 -12   0  12       85.18       93.31      7.24 o 
 -11   0  12       58.40       68.30      6.15 o 
 -10   0  12        7.99        4.71      4.67 o 
  -9   0  12      121.09      121.46     10.57 o 
  -8   0  12      504.42      455.36     22.93 o 
  -7   0  12       23.18       24.88      5.89 o 
  -6   0  12     1427.42     1405.13     41.14 o 
  -5   0  12      989.63     1040.12     31.41 o 
  -4   0  12     1152.62     1165.69     29.50 o 
  -3   0  12       24.48       22.12      3.10 o 
  -2   0  12      126.44      109.01      7.81 o 
  -1   0  12      567.27      573.15     20.79 o 
   0   0  12       41.90       58.91      5.80 o 
   1   0  12        4.37       19.13      4.88 o 
   2   0  12        9.72        6.25      2.84 o 
   3   0  12       44.88       37.29      4.86 o 
   4   0  12      491.29      476.93     18.22 o 
   5   0  12        0.44        0.27      2.95 o 
   6   0  12       17.78        9.74      4.35 o 
   7   0  12       13.36       10.66      4.11 o 
   8   0  12      284.40      262.27     16.42 o 
   9   0  12       17.63       10.48      4.75 o 
  10   0  12       10.93       27.72      6.85 o 
  11   0  12       17.24       12.27      6.22 o 
  12   0  12      182.37      128.58     15.05 o 
  13   0  12      249.47      257.01     20.43 o 
 -15   1  12       16.46       17.56      7.72 o 
 -14   1  12        3.03       -2.69      3.79 o 
 -13   1  12       43.10       52.79      5.00 o 
 -12   1  12      195.53      205.44      7.16 o 
 -11   1  12       26.55       25.11      3.69 o 
 -10   1  12       86.43       81.26      6.80 o 
  -9   1  12        1.21        4.84      3.26 o 
  -8   1  12      250.96      266.50     12.29 o 
  -7   1  12       19.75       22.25      3.27 o 
  -6   1  12      624.08      637.81     15.08 o 
  -5   1  12       63.88       69.26      4.25 o 
  -4   1  12       43.21       45.03      3.12 o 
  -3   1  12      985.57     1052.95     18.95 o 
  -2   1  12      344.81      341.49      8.73 o 
  -1   1  12      720.45      729.39     15.98 o 
   0   1  12        2.22        2.18      1.61 o 
   1   1  12       56.05       50.16      3.79 o 
   2   1  12        6.48        9.89      2.07 o 
   3   1  12       17.39       18.31      2.51 o 
   4   1  12        3.53        2.84      1.83 o 
   5   1  12       96.67      103.84      5.99 o 
   6   1  12       54.52       51.77      5.18 o 
   7   1  12        0.10        1.43      2.24 o 
   8   1  12        0.03       13.13      3.22 o 
   9   1  12       12.03       11.44      3.57 o 
  10   1  12        8.16       10.93      6.50 o 
  11   1  12       97.07       90.25     18.39 o 
  12   1  12       84.79       99.59      9.40 o 
  13   1  12       19.25        3.93      4.42 o 
 -15   2  12        0.14        1.96      6.34 o 
 -14   2  12       57.24       51.92      6.35 o 
 -13   2  12        7.20       11.50      4.52 o 
 -12   2  12       14.81       16.97      4.58 o 
 -11   2  12        0.01        5.10      2.82 o 
 -10   2  12        7.68        8.36      2.81 o 
  -9   2  12      405.25      414.00     15.22 o 
  -8   2  12      176.06      167.36      8.83 o 
  -7   2  12        0.76        4.24      2.86 o 
  -6   2  12      930.52      919.41     24.92 o 
  -5   2  12      504.03      495.09     11.24 o 
  -4   2  12       33.68       35.08      2.83 o 
  -3   2  12        0.26        8.30      1.83 o 
  -2   2  12       25.90       26.25      2.69 o 
  -1   2  12      115.62      112.25      5.73 o 
   0   2  12      300.12      326.54     11.26 o 
   1   2  12        0.05        0.25      1.45 o 
   2   2  12      368.61      366.36     17.45 o 
   3   2  12        0.00        4.15      1.85 o 
   4   2  12       30.34       37.05      3.77 o 
   5   2  12      106.56      115.50      6.12 o 
   6   2  12       22.30       24.20      3.79 o 
   7   2  12        0.57        1.90      2.52 o 
   8   2  12        0.13        2.26      2.49 o 
   9   2  12       24.36       31.99      5.07 o 
  10   2  12       41.44       33.06      5.23 o 
  11   2  12       42.86       30.72      8.20 o 
  12   2  12        8.82       24.32      8.93 o 
  13   2  12       30.91       40.99      6.97 o 
 -15   3  12        0.03        3.03      6.85 o 
 -14   3  12      108.85      108.42      8.89 o 
 -13   3  12       61.06       61.89      6.92 o 
 -12   3  12      173.29      150.32      9.76 o 
 -11   3  12       54.66       51.78      5.34 o 
 -10   3  12      190.88      190.94     13.40 o 
  -9   3  12        2.23        1.73      2.36 o 
  -8   3  12       27.83       41.71      4.12 o 
  -7   3  12      741.35      747.09     19.67 o 
  -6   3  12       56.95       70.83      5.67 o 
  -5   3  12      227.20      220.61      8.90 o 
  -4   3  12        4.83        4.81      1.89 o 
  -3   3  12     1239.37     1295.58     27.59 o 
  -2   3  12        2.48        3.24      1.62 o 
  -1   3  12        0.10        0.32      1.27 o 
   0   3  12        8.78       12.76      1.93 o 
   1   3  12      978.29      988.94     19.84 o 
   2   3  12        2.13       -0.02      1.57 o 
   3   3  12      453.58      454.53     13.82 o 
   4   3  12      236.23      263.10     11.71 o 
   5   3  12       26.19       29.62      3.47 o 
   6   3  12       40.64       42.44      4.22 o 
   7   3  12        8.78       12.66      3.19 o 
   8   3  12        1.18       -0.37      2.42 o 
   9   3  12       17.78       19.28      4.05 o 
  10   3  12      229.39      223.41     11.59 o 
  11   3  12       12.66       10.57      4.28 o 
  12   3  12       24.87       35.35      6.20 o 
  13   3  12       41.00       39.67      8.89 o 
 -15   4  12      105.98      110.91     14.32 o 
 -14   4  12      314.74      327.83     14.90 o 
 -13   4  12      663.79      686.75     24.23 o 
 -12   4  12        4.03        6.80      4.15 o 
 -11   4  12      157.90      138.33      9.51 o 
 -10   4  12       59.45       53.30      4.60 o 
  -9   4  12       12.93       13.58      3.00 o 
  -8   4  12      117.53      113.28      6.36 o 
  -7   4  12       11.20        5.26      2.38 o 
  -6   4  12      411.31      387.50     14.53 o 
  -5   4  12        8.32       13.35      3.16 o 
  -4   4  12      653.33      631.82     21.31 o 
  -3   4  12       49.02       47.81      4.68 o 
  -2   4  12        0.19       -1.32      1.32 o 
  -1   4  12        0.46        1.83      1.43 o 
   0   4  12        5.96        7.22      1.67 o 
   1   4  12      216.79      217.96      9.58 o 
   2   4  12        0.30        2.94      1.62 o 
   3   4  12      346.28      364.05     18.64 o 
   4   4  12     1033.86     1064.66     23.36 o 
   5   4  12      448.05      429.51     13.46 o 
   6   4  12       85.07       91.58      5.70 o 
   7   4  12       18.83       21.06      3.69 o 
   8   4  12       53.27       46.36      5.30 o 
   9   4  12      126.77      113.45     12.76 o 
  10   4  12        2.09        3.74      3.39 o 
  11   4  12       13.20       11.30      4.24 o 
  12   4  12        0.05        2.19      4.04 o 
  13   4  12       31.19       39.44      6.90 o 
 -15   5  12        0.01       -3.32      5.38 o 
 -14   5  12        4.00       -2.07      4.43 o 
 -13   5  12       39.46       40.61      6.25 o 
 -12   5  12        0.08        0.24      3.85 o 
 -11   5  12      104.61       93.30      7.96 o 
 -10   5  12       85.94       66.07      6.69 o 
  -9   5  12      425.54      416.42     12.58 o 
  -8   5  12       70.53       81.19      6.45 o 
  -7   5  12       10.89       10.36      3.21 o 
  -6   5  12      246.93      241.97     10.52 o 
  -5   5  12        0.36        8.67      5.87 o 
  -4   5  12       74.52       93.25     17.45 o 
  -3   5  12       85.58       79.09      5.03 o 
  -2   5  12      122.89      120.50      4.84 o 
  -1   5  12      405.41      373.32      9.28 o 
   0   5  12      533.98      529.72     11.99 o 
   1   5  12        6.52        6.57      1.80 o 
   2   5  12        1.37        0.63      1.58 o 
   3   5  12      357.48      348.63      9.72 o 
   4   5  12       93.10       90.71      4.69 o 
   5   5  12       50.81       61.22      4.06 o 
   6   5  12      243.56      243.16      9.19 o 
   7   5  12       16.38       10.59      2.79 o 
   8   5  12      356.16      358.89     49.55 o 
   9   5  12      122.72      108.60      7.95 o 
  10   5  12        9.93        0.46      3.13 o 
  11   5  12        4.69        4.55      4.96 o 
  12   5  12        0.34       -2.04      5.91 o 
 -14   6  12       38.47       26.89      5.94 o 
 -13   6  12       37.68       29.81      5.73 o 
 -12   6  12        7.51       11.41      4.56 o 
 -11   6  12        0.22        0.03      3.65 o 
 -10   6  12        9.79        7.39      4.00 o 
  -9   6  12        1.05       -1.95      1.95 o 
  -8   6  12       77.03       68.99      6.05 o 
  -7   6  12       38.15       30.09      4.32 o 
  -6   6  12        0.00        4.04      2.56 o 
  -5   6  12       95.07      109.27      7.93 o 
  -4   6  12        0.43        1.79      2.61 o 
  -3   6  12        2.95        1.53      3.99 o 
  -2   6  12        0.14        0.99      2.03 o 
  -1   6  12       11.32       11.18      1.96 o 
   0   6  12      133.28      123.81      6.70 o 
   1   6  12        7.65        9.03      2.00 o 
   2   6  12      241.94      242.64      7.50 o 
   3   6  12        8.50        7.77      2.01 o 
   4   6  12      130.14      131.79      7.92 o 
   5   6  12       17.56       16.15      2.48 o 
   6   6  12        1.30       12.94      2.41 o 
   7   6  12        8.10        8.83      3.44 o 
   8   6  12      325.45      298.26     17.74 o 
   9   6  12        2.36        3.85      3.30 o 
  10   6  12        0.00       -0.83      2.73 o 
  11   6  12       17.71       23.62      4.41 o 
  12   6  12        3.39        3.38      4.07 o 
 -14   7  12      542.83      570.13     22.03 o 
 -13   7  12        0.03        0.44      4.07 o 
 -12   7  12       17.47       14.34      5.76 o 
 -11   7  12      113.41      121.10      9.40 o 
 -10   7  12        0.32        2.66      3.66 o 
  -9   7  12       50.33       81.42     11.41 o 
  -8   7  12      588.28      583.82     28.81 o 
  -7   7  12       46.42       47.25      9.17 o 
  -6   7  12       47.24       44.53      4.78 o 
  -5   7  12      276.48      265.52     25.82 o 
  -4   7  12      391.03      404.60     14.49 o 
  -3   7  12        5.95        6.43      2.58 o 
  -2   7  12      105.25      121.87      6.51 o 
  -1   7  12      170.81      171.72      7.21 o 
   0   7  12       82.15       82.80      4.94 o 
   1   7  12     1009.16     1000.20     25.49 o 
   2   7  12       21.47       19.41      2.47 o 
   3   7  12      143.75      142.50      6.94 o 
   4   7  12       59.64       56.50      3.65 o 
   5   7  12       65.03       63.74      5.08 o 
   6   7  12      268.26      254.60      8.19 o 
   7   7  12       27.90       30.08      3.50 o 
   8   7  12        9.66        6.30      2.77 o 
   9   7  12        4.12        1.98      2.76 o 
  10   7  12        2.66        7.71      3.88 o 
  11   7  12       10.46       14.43      4.69 o 
  12   7  12       12.82       16.07      5.14 o 
 -14   8  12      119.82      118.97     10.59 o 
 -13   8  12        0.05        5.20      4.62 o 
 -12   8  12       14.85       17.09      5.10 o 
 -11   8  12       90.01       87.68      8.34 o 
 -10   8  12       63.39       58.71      9.60 o 
  -9   8  12       72.60       90.36     12.22 o 
  -8   8  12      360.94      352.07     21.49 o 
  -7   8  12      159.01      145.68      7.71 o 
  -6   8  12      235.64      225.71      9.88 o 
  -5   8  12      374.60      353.69     16.70 o 
  -4   8  12       20.23       34.38      4.21 o 
  -3   8  12      138.06      157.37     10.29 o 
  -2   8  12      270.54      267.86     10.60 o 
  -1   8  12        0.14        1.82      1.94 o 
   0   8  12       95.15       77.03      7.41 o 
   1   8  12       38.28       40.95      4.67 o 
   2   8  12      174.24      182.11      7.10 o 
   3   8  12       43.97       36.36      3.23 o 
   4   8  12      144.35      151.54     15.11 o 
   5   8  12      105.83      113.85      5.55 o 
   6   8  12       42.62       38.96      3.81 o 
   7   8  12       10.05        3.97      2.47 o 
   8   8  12       12.31        8.51      3.25 o 
   9   8  12        3.88       49.28     10.22 o 
  10   8  12        3.46       -1.10      3.34 o 
  11   8  12       27.05       23.17      5.04 o 
 -13   9  12       52.10       55.13      7.42 o 
 -12   9  12       13.54       11.39      9.36 o 
 -11   9  12        3.98        2.67      4.01 o 
 -10   9  12       15.64        9.63      5.96 o 
  -9   9  12        9.01        8.93      5.47 o 
  -8   9  12      207.81      229.05     16.86 o 
  -7   9  12      152.37      153.97     12.94 o 
  -6   9  12      158.99      153.76     12.53 o 
  -5   9  12       11.58       13.12      3.25 o 
  -4   9  12      740.78      688.58     21.83 o 
  -3   9  12      115.56      120.19      6.84 o 
  -2   9  12       28.21       18.95      3.35 o 
  -1   9  12      545.74      559.13     16.19 o 
   0   9  12        0.49       -0.82      1.82 o 
   1   9  12       29.82       36.58      3.49 o 
   2   9  12      105.78       97.80      5.06 o 
   3   9  12        0.00       -0.13      1.58 o 
   4   9  12       38.28       32.63      4.11 o 
   5   9  12       42.83       47.78     11.04 o 
   6   9  12       16.38       19.34      2.61 o 
   7   9  12       20.74       25.00      4.06 o 
   8   9  12       50.89       54.26      4.99 o 
   9   9  12        3.36        4.34      5.87 o 
  10   9  12        5.72        8.62      3.70 o 
  11   9  12       41.21       56.76      6.52 o 
 -13  10  12       67.83       73.04      8.44 o 
 -12  10  12      136.31      128.51     21.43 o 
 -11  10  12        1.42       -3.98      5.21 o 
  -9  10  12        7.28       15.62      6.63 o 
  -8  10  12        0.25        2.46      4.55 o 
  -7  10  12        2.72        1.87      4.00 o 
  -6  10  12       39.19       41.84      7.74 o 
  -5  10  12       97.06       85.42     10.25 o 
  -4  10  12       24.94       26.57      8.98 o 
  -3  10  12      222.10      229.01      9.81 o 
  -2  10  12       39.08       51.53      4.86 o 
  -1  10  12       81.69       73.15      5.25 o 
   0  10  12       93.67      104.51      6.14 o 
   1  10  12      198.60      191.00      7.63 o 
   2  10  12        9.24       10.78      2.37 o 
   3  10  12       34.35       33.75      3.10 o 
   4  10  12        2.11        0.48      3.60 o 
   5  10  12       29.52       37.26      7.75 o 
   6  10  12       26.91       28.81      7.86 o 
   7  10  12       19.22       15.09      6.89 o 
   8  10  12       15.95       13.45      3.30 o 
   9  10  12        7.02        9.64      3.32 o 
  10  10  12       10.98       11.28      3.76 o 
 -12  11  12        2.97        1.02      4.54 o 
  -8  11  12       16.96       25.33      7.37 o 
  -7  11  12       64.27       68.61     10.30 o 
  -6  11  12       97.24      106.10     12.09 o 
  -5  11  12      103.35       98.43     11.13 o 
  -4  11  12      400.89      396.50     21.75 o 
  -3  11  12      440.06      453.69     15.71 o 
  -2  11  12      155.36      169.03      8.26 o 
  -1  11  12       84.35       89.74      5.59 o 
   0  11  12       15.01       11.23      2.73 o 
   1  11  12       15.23       22.72      3.16 o 
   2  11  12        2.38        4.50      2.13 o 
   3  11  12        2.84        1.23      2.58 o 
   4  11  12       21.37       12.10      6.02 o 
   5  11  12      212.34      212.83     15.52 o 
   6  11  12       81.27       81.42     11.00 o 
   7  11  12       10.19        9.12      6.54 o 
   8  11  12       17.85       26.83      8.59 o 
   9  11  12        1.26        5.47      7.21 o 
  10  11  12       12.06       16.15      3.84 o 
  -8  12  12        0.51        7.39      5.36 o 
  -7  12  12      319.59      350.37     22.11 o 
  -6  12  12      250.79      244.56     17.03 o 
  -5  12  12       10.00        6.64      4.65 o 
  -4  12  12       61.96       58.94      8.59 o 
  -3  12  12        1.99       10.16      4.28 o 
  -2  12  12        1.17        8.82      3.72 o 
  -1  12  12        1.59        1.92      2.28 o 
   0  12  12        8.27        7.46      2.71 o 
   1  12  12        8.08       10.07      2.85 o 
   2  12  12      203.17      224.05      9.61 o 
   3  12  12        0.22        0.07      2.06 o 
   4  12  12        8.01       11.00      6.24 o 
   5  12  12       30.92       32.43      7.83 o 
   6  12  12       22.88       17.21      7.36 o 
   7  12  12       46.30       50.05      9.70 o 
   8  12  12        5.86       14.41      7.57 o 
   9  12  12       63.18       70.68     11.94 o 
  -9  13  12        1.61       -3.43      4.66 o 
  -8  13  12      230.63      262.80     19.59 o 
  -7  13  12      206.91      200.11     16.32 o 
  -6  13  12      247.87      197.94     15.52 o 
  -5  13  12       24.89       33.18      7.18 o 
  -4  13  12      338.06      288.81     18.11 o 
  -3  13  12        3.30        9.98      4.23 o 
  -2  13  12       45.19       56.45     14.69 o 
  -1  13  12        9.75       14.56      8.33 o 
   0  13  12        1.28        4.08      3.20 o 
   1  13  12      273.71      279.58     20.03 o 
   2  13  12       12.49       11.65      3.22 o 
   3  13  12        3.33        3.64      2.39 o 
   4  13  12      173.18      175.21     14.14 o 
   5  13  12      412.97      399.38     22.89 o 
   6  13  12      112.11       78.10     11.13 o 
   7  13  12       33.77       23.33      8.09 o 
   8  13  12       32.14       32.41      9.09 o 
  -9  14  12        2.51        0.88      5.57 o 
  -8  14  12      131.98      138.10     16.04 o 
  -7  14  12       61.67       45.85      9.18 o 
  -6  14  12       34.68       47.32      9.02 o 
  -5  14  12       60.86       53.61      9.03 o 
  -4  14  12       47.77       39.52      7.55 o 
  -3  14  12      103.38       97.60     11.02 o 
  -2  14  12       49.87       64.88      8.27 o 
  -1  14  12       16.03       21.17      4.67 o 
   0  14  12        8.89        6.30      3.95 o 
   1  14  12        0.10        5.56      3.55 o 
   2  14  12        0.36        3.30      3.20 o 
   3  14  12      272.03      271.27     18.05 o 
   4  14  12       22.33       26.60      7.19 o 
   5  14  12       65.44       63.78      9.60 o 
   6  14  12       15.67       19.76      7.22 o 
   7  14  12        0.06       -5.79      5.79 o 
  -8  15  12      114.96      137.56     16.33 o 
  -7  15  12       24.73       18.93      7.24 o 
  -6  15  12        7.86        5.21      5.08 o 
  -5  15  12        3.80        4.36      4.98 o 
  -4  15  12       48.36       42.49      8.03 o 
  -3  15  12       19.95       18.81      5.62 o 
  -2  15  12       18.98       21.29      5.87 o 
  -1  15  12       31.09       33.24      6.48 o 
   0  15  12      254.04      254.67     15.39 o 
   1  15  12      463.28      479.51     23.35 o 
   2  15  12       45.96       50.13      6.55 o 
   3  15  12       55.89       56.94      6.33 o 
   4  15  12       23.51       21.28      3.84 o 
  -7  16  12       10.98       19.27      7.54 o 
  -6  16  12       32.15       35.20      8.67 o 
  -5  16  12        4.98       10.92      5.68 o 
  -4  16  12       82.25       73.24     10.38 o 
  -3  16  12        0.12       -3.28      3.28 o 
  -2  16  12        9.99       10.53      4.82 o 
  -1  16  12       85.33       75.33      9.48 o 
   0  16  12       67.25       57.57      8.02 o 
   1  16  12        2.72        1.82      3.59 o 
   2  16  12       46.56       56.84      7.22 o 
   3  16  12       63.50       76.79      7.58 o 
   4  16  12       12.43       17.98      3.85 o 
  -5  17  12        7.35        9.49      5.87 o 
  -4  17  12        0.21        4.78      4.75 o 
  -3  17  12       16.18       11.16      5.50 o 
  -2  17  12       21.89       31.82      6.99 o 
  -1  17  12      127.61      144.39     12.41 o 
   0  17  12       36.70       40.15      7.31 o 
   1  17  12        0.36        4.52      4.09 o 
   2  17  12       59.30       68.88      8.18 o 
   3  17  12        0.00       -1.29      3.33 o 
 -15   1  13       10.03       14.15      7.26 o 
 -14   1  13        6.82       12.89      6.57 o 
 -13   1  13      226.52      209.81     10.81 o 
 -12   1  13      132.25      139.06      8.67 o 
 -11   1  13        1.38       -0.03      3.75 o 
 -10   1  13        9.25        7.48      3.74 o 
  -9   1  13       10.59        8.97      3.60 o 
  -8   1  13       24.33       22.96      4.19 o 
  -7   1  13       16.65       19.59      4.13 o 
  -6   1  13       75.99       80.98      5.76 o 
  -5   1  13       45.64       44.06      4.00 o 
  -4   1  13     2529.28     2573.76     42.73 o 
  -3   1  13      352.13      376.88     16.22 o 
  -2   1  13        4.00        7.58      1.91 o 
  -1   1  13       15.60       19.98      2.79 o 
   0   1  13       77.14       64.06      4.47 o 
   1   1  13       35.25       48.84      3.93 o 
   2   1  13        6.48       16.90      2.62 o 
   3   1  13      133.20      127.70      5.91 o 
   4   1  13        0.09       -1.08      1.65 o 
   5   1  13      611.85      612.39     17.87 o 
   6   1  13        2.18        0.02      2.27 o 
   7   1  13       13.85        6.69      2.88 o 
   8   1  13        5.38        4.47      4.70 o 
   9   1  13        0.01        0.87      2.80 o 
  10   1  13        1.61        7.75      3.47 o 
  11   1  13       90.42      100.84     16.18 o 
  12   1  13        0.06       -1.61      3.71 o 
 -15   2  13        4.35        7.76      7.03 o 
 -14   2  13       57.49       46.35      6.22 o 
 -13   2  13       44.30       40.79      6.03 o 
 -12   2  13      115.11      129.18      9.55 o 
 -11   2  13      114.19      109.62      9.98 o 
 -10   2  13      364.99      345.68     13.86 o 
  -9   2  13       32.00       17.79      4.05 o 
  -8   2  13       31.01       41.16      5.05 o 
  -7   2  13      623.30      617.13     17.18 o 
  -6   2  13       42.57       43.39      8.01 o 
  -5   2  13      424.70      456.74     10.90 o 
  -4   2  13       29.67       35.48      3.47 o 
  -3   2  13       53.59       55.71      4.97 o 
  -2   2  13        1.39       -0.59      1.52 o 
  -1   2  13      302.11      324.17      8.60 o 
   0   2  13       57.80       56.43      3.60 o 
   1   2  13      406.93      418.72     13.89 o 
   2   2  13      364.97      351.56     12.22 o 
   3   2  13       77.74       77.47      4.91 o 
   4   2  13       62.80       55.17      4.68 o 
   5   2  13      183.61      188.96      8.11 o 
   6   2  13      107.67      128.10     16.59 o 
   7   2  13        4.05        1.15      2.40 o 
   8   2  13      110.68       96.28      7.58 o 
   9   2  13        6.73        7.18      3.34 o 
  10   2  13       24.33       14.77      4.23 o 
  11   2  13        0.03        1.52      3.43 o 
  12   2  13       57.76       69.94      8.09 o 
 -15   3  13        1.58        4.92      6.53 o 
 -14   3  13       32.13       30.66      6.44 o 
 -13   3  13      347.02      379.49     15.90 o 
 -12   3  13       51.55       44.56      6.06 o 
 -11   3  13       86.88       82.54      6.89 o 
 -10   3  13        1.60        2.04      3.39 o 
  -9   3  13       41.65       48.74      7.00 o 
  -8   3  13      168.45      158.38      7.26 o 
  -7   3  13       30.80       44.17      6.61 o 
  -6   3  13        1.39        3.23      2.94 o 
  -5   3  13      164.06      152.45      6.07 o 
  -4   3  13      302.17      302.85      9.19 o 
  -3   3  13      126.11      117.00      5.17 o 
  -2   3  13       77.30       74.36      4.22 o 
  -1   3  13       32.36       38.91      3.06 o 
   0   3  13       68.37       59.78      3.66 o 
   1   3  13      155.42      139.45      5.23 o 
   2   3  13        0.48        5.13      1.92 o 
   3   3  13        0.18        3.45      2.48 o 
   4   3  13      151.14      145.20      7.03 o 
   5   3  13      108.37      113.14      6.46 o 
   6   3  13        0.89       -1.33      2.09 o 
   7   3  13       26.36       21.43      3.84 o 
   8   3  13        0.38        0.13      3.09 o 
   9   3  13        0.05        2.85      7.45 o 
  10   3  13       10.24       11.67      5.18 o 
  11   3  13        0.01        2.19      3.53 o 
  12   3  13        3.72        4.06      4.00 o 
 -14   4  13        9.44       11.12     10.28 o 
 -13   4  13        0.04        6.93      4.50 o 
 -12   4  13       90.45       92.42      8.14 o 
 -11   4  13        4.44        4.90      5.43 o 
 -10   4  13      175.61      182.66      9.41 o 
  -9   4  13        6.10        1.73      3.38 o 
  -8   4  13        6.30        5.96      5.14 o 
  -7   4  13      501.83      479.88     14.29 o 
  -6   4  13      164.26      157.34      7.00 o 
  -5   4  13      214.04      216.82      9.98 o 
  -4   4  13       32.79       40.24      3.99 o 
  -3   4  13       27.02       30.98      2.97 o 
  -2   4  13        0.04       -0.36      1.40 o 
  -1   4  13       64.86       68.57      4.00 o 
   0   4  13      272.00      272.40      7.67 o 
   1   4  13       32.61       34.15      2.96 o 
   2   4  13        0.50        2.84      1.69 o 
   3   4  13      277.39      252.80      8.05 o 
   4   4  13        3.37        5.07      3.46 o 
   5   4  13       35.75       40.87      5.82 o 
   6   4  13        3.55       -1.78      2.04 o 
   7   4  13       95.28       90.20      7.05 o 
   8   4  13        0.06        1.95      4.44 o 
   9   4  13       22.55       25.25      6.02 o 
  10   4  13       97.94       90.65     15.43 o 
  11   4  13        5.29        5.38      3.89 o 
  12   4  13        3.41        4.30      4.11 o 
 -14   5  13        5.00        6.62      4.95 o 
 -13   5  13        9.25        9.44      4.77 o 
 -12   5  13      110.28      102.70      8.68 o 
 -11   5  13      109.12      122.63     13.23 o 
 -10   5  13       47.63       44.97      5.64 o 
  -9   5  13        9.22        7.07      3.83 o 
  -8   5  13       17.37       23.76      3.68 o 
  -7   5  13      243.11      263.32     11.67 o 
  -6   5  13      375.69      360.24     14.08 o 
  -5   5  13        9.26        9.29      2.96 o 
  -4   5  13      312.51      333.35     18.17 o 
  -3   5  13       51.12       50.28      5.02 o 
  -2   5  13       92.50      102.38      4.95 o 
  -1   5  13       24.89       26.77      2.64 o 
   0   5  13      383.19      388.27      9.78 o 
   1   5  13      197.94      208.50      7.10 o 
   2   5  13        8.28       10.11      2.23 o 
   3   5  13       47.12       71.19     10.52 o 
   4   5  13      177.00      189.09      6.90 o 
   5   5  13      258.33      267.44      8.56 o 
   6   5  13        4.91        0.48      2.07 o 
   7   5  13       66.37       66.10      9.19 o 
   8   5  13       36.09       39.46      5.11 o 
   9   5  13       56.30       53.37      6.30 o 
  10   5  13       42.81       50.75      7.24 o 
  11   5  13        8.15        4.90      3.88 o 
  12   5  13        0.55        1.71      3.93 o 
 -14   6  13       36.61       35.12      6.60 o 
 -13   6  13        0.42        0.54      4.73 o 
 -12   6  13       34.03       30.17      5.93 o 
 -11   6  13      463.39      455.64     25.66 o 
 -10   6  13       68.69       74.47     10.49 o 
  -9   6  13      491.77      482.68     14.56 o 
  -8   6  13       16.78       24.43      7.19 o 
  -7   6  13       32.72       32.64      4.67 o 
  -6   6  13       11.01        9.81      3.29 o 
  -5   6  13        1.71       -0.30      6.30 o 
  -4   6  13       80.65       77.50      6.21 o 
  -3   6  13       12.82       11.17      3.04 o 
  -2   6  13      914.15      917.95     24.43 o 
  -1   6  13       16.35       15.14      2.45 o 
   0   6  13      528.32      534.71     16.81 o 
   1   6  13       12.27       13.60      2.31 o 
   2   6  13       18.47       22.20      2.77 o 
   3   6  13      456.26      472.89     12.47 o 
   4   6  13      194.56      195.61      6.96 o 
   5   6  13      686.49      676.83     16.55 o 
   6   6  13      117.66      124.66      5.90 o 
   7   6  13       36.68       35.53      5.06 o 
   8   6  13      262.29      275.87     12.71 o 
   9   6  13       63.76       66.87      5.73 o 
  10   6  13        0.05        3.01      3.24 o 
  11   6  13       10.15        3.83      3.45 o 
 -14   7  13       27.19       24.68      7.97 o 
 -13   7  13       46.50       53.10      7.23 o 
 -12   7  13       43.67       37.91      6.63 o 
 -11   7  13       90.33       87.68     11.94 o 
 -10   7  13       93.30      104.70     12.71 o 
  -9   7  13      137.78      158.51     10.60 o 
  -8   7  13       46.76       56.40      5.64 o 
  -7   7  13       39.37       36.93      4.80 o 
  -6   7  13      114.72      122.43      9.92 o 
  -5   7  13      224.77      200.20      9.50 o 
  -4   7  13      488.73      445.25     15.89 o 
  -3   7  13       11.23       11.94      3.03 o 
  -2   7  13      151.23      167.59      7.49 o 
  -1   7  13       34.03       38.30      3.93 o 
   0   7  13        0.01        0.07      1.92 o 
   1   7  13      412.79      392.41     12.31 o 
   2   7  13       35.51       29.50      3.03 o 
   3   7  13        4.49        0.45      2.22 o 
   4   7  13        3.32        7.09      3.35 o 
   5   7  13      152.96      154.51      6.68 o 
   6   7  13        7.23        9.34      2.46 o 
   7   7  13      111.62      123.45      6.52 o 
   8   7  13        0.87        3.42      2.79 o 
   9   7  13        0.23        5.14      3.39 o 
  10   7  13       19.40       19.23      4.75 o 
  11   7  13        9.65       11.59      4.59 o 
 -13   8  13       18.95       23.87      5.81 o 
 -12   8  13        0.61       -5.77      5.86 o 
 -11   8  13        9.39        1.12      6.26 o 
 -10   8  13       56.74       56.08      9.94 o 
  -9   8  13      135.97      160.87     17.05 o 
  -8   8  13      184.35      179.53     15.04 o 
  -7   8  13        0.07       -2.31      2.31 o 
  -6   8  13       56.27       52.23      5.38 o 
  -5   8  13      439.93      407.60     14.99 o 
  -4   8  13      106.03      100.59      7.04 o 
  -3   8  13        0.08        1.57      2.38 o 
  -2   8  13        6.43        5.93      2.40 o 
  -1   8  13        9.81        7.17      2.46 o 
   0   8  13       17.70       19.50      3.51 o 
   1   8  13       11.66       16.12      2.84 o 
   2   8  13      131.36      121.99      6.03 o 
   3   8  13        4.46        1.02      1.94 o 
   4   8  13        0.86        4.34      2.02 o 
   5   8  13      241.65      240.12      8.81 o 
   6   8  13        0.01        0.75      2.09 o 
   7   8  13        0.54       27.30     17.59 o 
   8   8  13       21.37       24.05      4.15 o 
   9   8  13       12.62       17.29      3.97 o 
  10   8  13       26.08       34.18      5.28 o 
  11   8  13        0.03        1.50      3.90 o 
 -13   9  13       33.01       33.05      9.16 o 
 -12   9  13       28.34       28.21      8.75 o 
 -11   9  13      102.46      105.09     13.48 o 
  -9   9  13        0.07       -0.74      4.25 o 
  -8   9  13        2.12       -2.03      3.84 o 
  -7   9  13      213.38      196.97     15.10 o 
  -6   9  13       92.50       79.39      6.27 o 
  -5   9  13       59.56       63.40      5.68 o 
  -4   9  13        1.69        6.25      2.87 o 
  -3   9  13       83.73       87.13      6.45 o 
  -2   9  13       95.65       84.04     10.96 o 
  -1   9  13       46.88       57.98      4.77 o 
   0   9  13      153.64      131.58     13.84 o 
   1   9  13        5.96       11.29      2.62 o 
   2   9  13      130.18      120.63      5.95 o 
   3   9  13        6.05        6.52      3.87 o 
   4   9  13       13.55       15.90      2.68 o 
   5   9  13      144.37      133.28      8.64 o 
   6   9  13       36.01       31.22      3.40 o 
   7   9  13        0.40        0.19      2.37 o 
   8   9  13       16.07       17.91      4.78 o 
   9   9  13       13.40       17.00      3.95 o 
  10   9  13       16.85       18.77      4.34 o 
 -12  10  13        6.40       -4.38      6.48 o 
 -11  10  13      278.97      296.23     21.02 o 
  -9  10  13       67.62       56.73     10.38 o 
  -8  10  13      308.35      274.11     19.30 o 
  -7  10  13        0.09        0.61      4.08 o 
  -6  10  13       13.33       20.36      6.02 o 
  -5  10  13       23.06       30.64      4.31 o 
  -4  10  13      349.24      345.81     14.14 o 
  -3  10  13      209.78      202.12     12.13 o 
  -2  10  13       65.15       71.66      5.62 o 
  -1  10  13      234.85      225.20      8.91 o 
   0  10  13       78.05       78.22      5.74 o 
   1  10  13      413.90      429.37     18.66 o 
   2  10  13        0.08        4.80      2.23 o 
   3  10  13       20.46       19.18      2.77 o 
   4  10  13       13.37       13.32      3.25 o 
   5  10  13        0.95        8.68      4.82 o 
   6  10  13       24.82       30.57      7.97 o 
   7  10  13       62.75       47.67      9.45 o 
   8  10  13       70.12       72.40      5.54 o 
   9  10  13       11.55       16.05      3.71 o 
  10  10  13        3.34        4.10      3.43 o 
 -12  11  13      106.46      107.48     14.50 o 
  -8  11  13       56.78       33.88      8.05 o 
  -7  11  13       35.81       37.28      8.03 o 
  -6  11  13        2.41        6.73      4.65 o 
  -5  11  13      115.65      110.89     12.04 o 
  -4  11  13      179.50      181.52     13.44 o 
  -3  11  13      361.63      350.05     20.25 o 
  -2  11  13      121.03      135.64      7.07 o 
  -1  11  13        2.31       -2.14      2.14 o 
   0  11  13       45.82       47.44      4.48 o 
   1  11  13       90.43       91.58      5.93 o 
   2  11  13       98.23      109.83      5.90 o 
   3  11  13        0.64        4.86      2.17 o 
   4  11  13      193.19      196.57      7.66 o 
   5  11  13       10.42       21.84      7.40 o 
   6  11  13        8.55       13.44      6.69 o 
   7  11  13        0.06        2.99      6.26 o 
   8  11  13       21.62       14.04      7.51 o 
   9  11  13        9.59       11.01      7.81 o 
  -9  12  13       24.97       18.08      7.55 o 
  -8  12  13       37.72       58.40     10.52 o 
  -7  12  13      188.20      201.94     16.51 o 
  -6  12  13        0.67        0.64      4.18 o 
  -5  12  13       89.07       76.94     10.18 o 
  -4  12  13       69.34       80.68     10.02 o 
  -3  12  13      248.98      248.68     15.76 o 
  -2  12  13        0.51        1.39      2.49 o 
  -1  12  13       45.28       53.10      4.79 o 
   0  12  13       34.00       37.01      4.16 o 
   1  12  13        8.27       11.73      2.95 o 
   2  12  13        1.40        0.46      2.09 o 
   3  12  13       98.21       98.54      5.77 o 
   4  12  13       43.64       37.82      8.11 o 
   5  12  13       31.09       30.74      8.14 o 
   6  12  13       12.38       17.51      7.73 o 
   7  12  13      116.52      110.40     13.52 o 
   8  12  13        7.04        7.14      7.24 o 
  -9  13  13        9.75       16.83      7.14 o 
  -8  13  13        5.31        0.60      4.88 o 
  -7  13  13        6.04        0.03      4.93 o 
  -6  13  13      121.56      133.05     14.34 o 
  -5  13  13       79.31       96.76     11.62 o 
  -4  13  13      101.35      100.62     11.43 o 
  -3  13  13       37.54       36.69      6.88 o 
  -2  13  13       93.49       94.89     13.93 o 
  -1  13  13      219.16      261.29     13.73 o 
   0  13  13       55.90       55.22      6.03 o 
   1  13  13       29.41       36.01      7.45 o 
   2  13  13        0.11       -0.59      2.33 o 
   3  13  13        0.13        3.98      2.45 o 
   4  13  13        0.29       -2.20      5.76 o 
   5  13  13       86.72       79.97     11.23 o 
   6  13  13        8.57        8.88      7.07 o 
   7  13  13       31.54       42.25      9.57 o 
  -9  14  13       17.68       16.87      7.54 o 
  -8  14  13        0.06        4.41      5.82 o 
  -7  14  13      241.64      240.61     18.52 o 
  -6  14  13        1.39       -0.16      4.26 o 
  -5  14  13        5.07        5.40      4.85 o 
  -4  14  13       22.62       28.05      6.65 o 
  -3  14  13       55.75       67.51      9.38 o 
  -2  14  13      142.27      147.04     10.60 o 
  -1  14  13        5.41        3.86      3.36 o 
   0  14  13        0.04        2.27      3.67 o 
   1  14  13      199.72      234.12     13.81 o 
   2  14  13       47.67       65.18      6.99 o 
   3  14  13       86.58       74.79      5.40 o 
   4  14  13        1.98       11.08      6.36 o 
   5  14  13        1.11        3.32      6.35 o 
   6  14  13       15.77       11.64      7.07 o 
  -8  15  13       30.49       26.65      8.44 o 
  -7  15  13        0.31       -0.56      4.88 o 
  -6  15  13      103.22       95.20     12.52 o 
  -5  15  13        1.98        1.06      4.33 o 
  -4  15  13       34.75       26.01      6.86 o 
  -3  15  13       51.25       61.66      9.20 o 
  -2  15  13        8.85       11.96      5.07 o 
  -1  15  13        0.10       -0.08      3.67 o 
   0  15  13        9.55       14.38      4.77 o 
   1  15  13       17.30       15.34      4.80 o 
   2  15  13       14.30       20.07      4.65 o 
   3  15  13       43.47       37.40      5.23 o 
  -6  16  13        7.93       13.20      6.22 o 
  -5  16  13       32.02       18.71      6.85 o 
  -4  16  13       30.43       26.05      6.74 o 
  -3  16  13        4.45        6.05      4.58 o 
  -2  16  13        7.60        6.19      4.88 o 
  -1  16  13        1.03       -1.04      3.59 o 
   0  16  13       26.21       31.10      6.19 o 
   1  16  13       21.57       36.12      6.27 o 
   2  16  13       24.16       14.50      4.62 o 
   3  16  13       27.10       28.98      4.91 o 
  -3  17  13        5.36        5.00      5.00 o 
  -2  17  13       11.60       12.80      5.61 o 
  -1  17  13       18.02       18.58      5.97 o 
   0  17  13       66.09       51.82      7.98 o 
 -13   0  14      108.61      117.18     11.77 o 
 -12   0  14       51.02       44.18      8.10 o 
 -11   0  14      685.18      720.95     34.21 o 
 -10   0  14      123.18      118.34     11.90 o 
  -9   0  14       62.02       59.14      8.80 o 
  -8   0  14       31.21       19.79      5.98 o 
  -7   0  14        1.25        5.56      4.45 o 
  -6   0  14      243.92      239.86     11.56 o 
  -5   0  14      181.07      206.85      9.04 o 
  -4   0  14      256.02      236.51      9.50 o 
  -3   0  14      288.67      296.25     11.31 o 
  -2   0  14      342.67      308.92     14.31 o 
  -1   0  14      175.93      199.93     17.01 o 
   0   0  14      585.23      623.64     23.13 o 
   1   0  14      228.35      222.99     11.57 o 
   2   0  14      900.74      902.58     30.82 o 
   3   0  14       72.36       77.40      7.28 o 
   4   0  14       27.00       24.24      4.51 o 
   5   0  14      128.48      108.38     11.06 o 
   6   0  14      312.42      300.07     18.11 o 
   7   0  14      177.80      159.83     12.84 o 
   8   0  14       53.25       42.71      7.58 o 
   9   0  14       36.62       20.08      6.12 o 
  10   0  14        7.03        3.49      5.05 o 
  11   0  14      342.67      334.78     22.17 o 
  12   0  14        8.53       20.02      7.11 o 
 -13   1  14        0.17        2.12      5.62 o 
 -12   1  14       47.22       52.73      6.16 o 
 -11   1  14        3.31        3.07      3.83 o 
 -10   1  14      396.13      389.97     15.47 o 
  -9   1  14      157.38      178.47      9.62 o 
  -8   1  14       23.46       25.39      5.14 o 
  -7   1  14      387.68      363.51     12.04 o 
  -6   1  14      210.16      226.35      7.20 o 
  -5   1  14      266.93      284.12      7.62 o 
  -4   1  14       11.91       16.84      2.30 o 
  -3   1  14       25.17       30.97      3.12 o 
  -2   1  14       19.48       22.50      2.71 o 
  -1   1  14      139.39      135.11      6.47 o 
   0   1  14       68.74       72.25      5.02 o 
   1   1  14      267.37      253.77      8.77 o 
   2   1  14      232.69      239.30      9.08 o 
   3   1  14       34.56       39.44      3.71 o 
   4   1  14       41.44       39.08      5.03 o 
   5   1  14        0.36        4.99      2.46 o 
   6   1  14       68.17       64.96     13.87 o 
   7   1  14        9.43        8.45      5.98 o 
   8   1  14       39.28       36.08      4.93 o 
   9   1  14        1.24        2.98      3.24 o 
  10   1  14       64.68       48.22      6.38 o 
  11   1  14       42.72       44.19      6.47 o 
  12   1  14       56.95       29.07      8.35 o 
 -14   2  14        5.44        4.34      6.11 o 
 -13   2  14       14.17       14.19      6.88 o 
 -12   2  14      136.51      142.22     11.83 o 
 -11   2  14        8.18        8.01      4.01 o 
 -10   2  14       11.54       12.56      4.18 o 
  -9   2  14       12.15       16.16      4.18 o 
  -8   2  14        0.29       -4.42      5.05 o 
  -7   2  14        0.95        2.12      2.54 o 
  -6   2  14      739.97      738.24     17.92 o 
  -5   2  14      268.96      288.64      8.21 o 
  -4   2  14       44.19       44.80      3.67 o 
  -3   2  14       21.27       20.03      2.61 o 
  -2   2  14        1.54        1.52      1.65 o 
  -1   2  14        0.94        6.38      1.94 o 
   0   2  14       87.69      102.33      5.71 o 
   1   2  14       56.42       52.22      4.21 o 
   2   2  14       10.82       11.60      2.52 o 
   3   2  14        0.75        4.37      2.86 o 
   4   2  14       33.53       42.34      4.45 o 
   5   2  14      129.49      125.30      8.56 o 
   6   2  14        0.34       -1.82      2.06 o 
   7   2  14        0.09       -0.30      2.43 o 
   8   2  14        1.08        0.18      2.72 o 
   9   2  14        9.35       13.61      3.97 o 
  10   2  14       20.01       22.08      4.76 o 
  11   2  14       14.09       19.83      4.84 o 
  12   2  14        1.42       -0.02      3.81 o 
 -14   3  14        5.16        3.51      6.55 o 
 -13   3  14       58.82       55.85      9.55 o 
 -12   3  14       30.49       31.44      7.90 o 
 -11   3  14       25.38       25.35      4.79 o 
 -10   3  14      106.30      100.67     16.70 o 
  -9   3  14       15.58       13.84      4.15 o 
  -8   3  14        7.23        7.27      2.82 o 
  -7   3  14      667.91      651.02     18.18 o 
  -6   3  14       54.06       68.58      5.23 o 
  -5   3  14      279.36      268.77     10.16 o 
  -4   3  14       64.72       67.41      4.36 o 
  -3   3  14        0.42       -1.43      1.53 o 
  -2   3  14       13.40       14.73      2.36 o 
  -1   3  14      257.04      241.87      7.38 o 
   0   3  14        1.04        9.29      2.01 o 
   1   3  14        7.79        8.50      2.05 o 
   2   3  14      836.38      852.45     20.81 o 
   3   3  14        0.04        2.18      2.19 o 
   4   3  14      123.99      119.30      6.80 o 
   5   3  14       72.56       63.91      5.37 o 
   6   3  14        1.85       -2.12      2.12 o 
   7   3  14       10.94       10.18      3.36 o 
   8   3  14        0.63        3.22      2.95 o 
   9   3  14        7.38       11.52      3.76 o 
  10   3  14       31.04       21.74      4.96 o 
  11   3  14        2.26        0.52      3.53 o 
 -14   4  14      187.66      205.72     16.31 o 
 -13   4  14       15.06       21.08      7.73 o 
 -12   4  14        0.50       -3.06      5.32 o 
 -11   4  14       73.23       74.27      6.69 o 
 -10   4  14        2.41        2.20      4.01 o 
  -9   4  14       56.64       65.24      6.38 o 
  -8   4  14      219.75      213.29     12.83 o 
  -7   4  14      161.48      161.40     12.44 o 
  -6   4  14      147.62      129.05      6.89 o 
  -5   4  14      189.09      212.02     18.17 o 
  -4   4  14      398.66      357.76     14.00 o 
  -3   4  14      409.51      411.17     10.63 o 
  -2   4  14      492.03      545.75     12.93 o 
  -1   4  14       90.71       81.85      4.58 o 
   0   4  14      220.56      233.47      7.21 o 
   1   4  14       96.94      101.73      4.84 o 
   2   4  14      119.54      127.09      5.98 o 
   3   4  14      250.38      272.40     12.41 o 
   4   4  14       65.98       71.44      5.53 o 
   5   4  14       83.47      101.37      6.44 o 
   6   4  14       31.65       29.00      4.00 o 
   7   4  14        1.65       -2.14      2.23 o 
   8   4  14        0.37        3.41      4.72 o 
   9   4  14      175.98      166.30     10.25 o 
  10   4  14       15.62       12.66      4.29 o 
  11   4  14        0.01        1.31      5.93 o 
 -14   5  14        0.03       -6.16      6.16 o 
 -13   5  14       19.59       27.30      8.12 o 
 -12   5  14      609.17      657.26     33.41 o 
 -11   5  14        9.34       10.50      6.50 o 
 -10   5  14       91.48       98.89      7.84 o 
  -9   5  14      233.40      235.23     11.13 o 
  -8   5  14      565.08      563.82     16.53 o 
  -7   5  14      426.33      425.07     20.64 o 
  -6   5  14        2.72        1.05      2.72 o 
  -5   5  14        0.05       -2.30      2.30 o 
  -4   5  14        1.30        3.30      2.63 o 
  -3   5  14      506.64      526.17     16.14 o 
  -2   5  14      180.37      177.81      6.31 o 
  -1   5  14      212.03      209.67      6.78 o 
   0   5  14      632.57      650.62     14.70 o 
   1   5  14       20.26       25.07      3.01 o 
   2   5  14       13.68       14.93      3.11 o 
   3   5  14      319.55      310.68      9.52 o 
   4   5  14      312.12      326.16     11.06 o 
   5   5  14      386.93      373.66     12.54 o 
   6   5  14       45.89       43.90      4.59 o 
   7   5  14        7.88        5.76      3.08 o 
   8   5  14       15.30        7.04      6.03 o 
   9   5  14      165.56      162.26     10.48 o 
  10   5  14        8.09       10.75      6.86 o 
  11   5  14        6.11       10.13      4.26 o 
 -13   6  14       69.47       81.02     11.79 o 
 -12   6  14       24.81       25.03      7.92 o 
 -11   6  14       23.13       21.72      7.28 o 
 -10   6  14      108.92      142.07     14.69 o 
  -9   6  14        0.34       -0.15      2.77 o 
  -8   6  14      159.01      164.88      8.18 o 
  -7   6  14        8.91       10.38      3.74 o 
  -6   6  14       52.59       61.51      6.12 o 
  -5   6  14        0.22        4.28      2.84 o 
  -4   6  14      210.34      187.00     10.71 o 
  -3   6  14      114.72      102.25      6.61 o 
  -2   6  14      246.15      224.45      8.99 o 
  -1   6  14       45.55       49.80      6.49 o 
   0   6  14       43.81       44.13      3.82 o 
   1   6  14       17.43       18.28      2.81 o 
   2   6  14        5.41        4.33      2.18 o 
   3   6  14      604.08      604.02     15.31 o 
   4   6  14        9.80        7.39      3.14 o 
   5   6  14       88.05       83.02      7.58 o 
   6   6  14        4.24        8.03      2.81 o 
   7   6  14       23.09       19.89      3.44 o 
   8   6  14        1.55       -2.28      2.28 o 
   9   6  14        1.29        2.27      3.23 o 
  10   6  14        0.08       -0.82      3.30 o 
  11   6  14        0.33        2.67      3.95 o 
 -13   7  14        0.01       -2.12      6.52 o 
 -12   7  14       81.27       61.62     10.53 o 
 -11   7  14        6.47        9.16      6.91 o 
 -10   7  14      319.60      342.59     22.13 o 
  -9   7  14      180.43      209.68     11.97 o 
  -8   7  14      237.49      271.06     15.21 o 
  -7   7  14       38.03       34.37      4.86 o 
  -6   7  14       24.12       24.40      4.29 o 
  -5   7  14        0.05        8.30      3.19 o 
  -4   7  14       14.00        9.85      3.26 o 
  -3   7  14       92.88       93.04      6.31 o 
  -2   7  14       43.90       35.76      4.04 o 
  -1   7  14       76.61       67.33      5.28 o 
   0   7  14      102.35       99.63      5.95 o 
   1   7  14       16.56       13.35      2.87 o 
   2   7  14       92.41       92.08      5.66 o 
   3   7  14        9.76        9.31      2.39 o 
   4   7  14       30.75       30.53      4.38 o 
   5   7  14       10.58        9.30      2.50 o 
   6   7  14       28.71       25.16      3.26 o 
   7   7  14       37.87       43.26      7.24 o 
   8   7  14       31.32       24.79      3.98 o 
   9   7  14      106.95      125.97     25.05 o 
  10   7  14       34.07       42.60      6.13 o 
 -13   8  14      240.68      246.65     19.21 o 
 -12   8  14       75.55       70.63     11.34 o 
 -11   8  14       66.00       63.52     11.09 o 
 -10   8  14      112.46      115.66     13.74 o 
  -9   8  14        7.30        2.15      5.24 o 
  -8   8  14        8.28        7.75      5.28 o 
  -7   8  14        3.88        7.15      3.52 o 
  -6   8  14       41.98       48.90     13.54 o 
  -5   8  14        3.25        6.50      3.26 o 
  -4   8  14       57.45       63.43      6.36 o 
  -3   8  14      220.14      196.83     15.09 o 
  -2   8  14      172.64      168.59     12.00 o 
  -1   8  14        2.27        0.36      4.71 o 
   0   8  14      170.63      169.26      9.36 o 
   1   8  14       27.42       26.59      4.30 o 
   2   8  14       31.02       35.72      4.29 o 
   3   8  14        3.38        3.87      2.76 o 
   4   8  14       28.94       32.08      3.71 o 
   5   8  14      175.54      176.35      7.74 o 
   6   8  14       38.87       50.11      8.21 o 
   7   8  14       91.63       86.86      6.12 o 
   8   8  14        5.16        4.20      5.61 o 
   9   8  14        0.49        4.80      3.52 o 
  10   8  14        0.47        0.12      3.82 o 
 -12   9  14       25.49       24.25      8.64 o 
 -11   9  14        3.15       10.99      7.58 o 
 -10   9  14       97.96       84.05     12.27 o 
  -9   9  14      282.71      278.09     20.67 o 
  -8   9  14        3.49       -0.70      4.71 o 
  -7   9  14      226.05      253.18     18.23 o 
  -6   9  14      108.17      103.07      7.49 o 
  -5   9  14       62.07       49.29     10.47 o 
  -4   9  14        6.65       16.43      3.73 o 
  -3   9  14        0.14        2.49      2.59 o 
  -2   9  14      253.56      240.93     16.59 o 
  -1   9  14      123.76      128.13      6.84 o 
   0   9  14      126.30      115.23      6.48 o 
   1   9  14      261.71      248.99      9.44 o 
   2   9  14       26.73       37.08      4.23 o 
   3   9  14      134.60      133.31      6.74 o 
   4   9  14       17.38       16.18      2.96 o 
   5   9  14        2.55        5.04      2.43 o 
   6   9  14       13.67       18.68      3.12 o 
   7   9  14       48.70       55.42      6.52 o 
   8   9  14        0.38        3.64      3.07 o 
   9   9  14        0.75       -3.49      6.61 o 
  10   9  14       75.01       97.48      7.86 o 
 -12  10  14       56.64       66.03     11.74 o 
 -11  10  14        3.16       -3.75      6.71 o 
  -9  10  14       99.39      122.69     15.43 o 
  -8  10  14       82.79       90.18     12.53 o 
  -7  10  14      272.28      277.25     19.22 o 
  -6  10  14       17.80       13.13      5.32 o 
  -5  10  14       13.58       13.28      3.69 o 
  -4  10  14      156.16      145.20      8.31 o 
  -3  10  14      118.70      121.24     12.61 o 
  -2  10  14      102.57       97.45      6.49 o 
  -1  10  14       12.61       10.39      3.00 o 
   0  10  14        0.79        2.74      2.39 o 
   1  10  14       19.51       12.44      3.00 o 
   2  10  14       66.00       58.05      6.34 o 
   3  10  14       90.31      100.45      8.18 o 
   4  10  14       23.83       25.88      3.93 o 
   5  10  14       12.70       20.52      3.05 o 
   6  10  14       10.00        3.67      6.40 o 
   7  10  14       65.21       92.30      9.12 o 
   8  10  14       34.59       40.28      5.41 o 
   9  10  14       12.85       12.21      3.56 o 
 -11  11  14       85.15       88.08     13.16 o 
  -9  11  14       22.83       16.70      7.36 o 
  -8  11  14       35.46       45.77      9.52 o 
  -7  11  14        1.83        5.64      5.22 o 
  -6  11  14       71.96       66.82     10.30 o 
  -5  11  14        0.02        2.55      3.82 o 
  -4  11  14        0.00       -2.71      3.12 o 
  -3  11  14        2.58        1.90      2.58 o 
  -2  11  14       50.13       53.18      5.00 o 
  -1  11  14       14.37       12.59      3.09 o 
   0  11  14      115.78      123.46     11.80 o 
   1  11  14       20.54       16.06      3.12 o 
   2  11  14        1.46        9.02      2.67 o 
   3  11  14      240.79      243.66      9.21 o 
   4  11  14       46.16       46.50      4.08 o 
   5  11  14       17.01       25.19      7.74 o 
   6  11  14        0.53       -5.21      5.21 o 
   7  11  14       15.85       25.30      8.12 o 
   8  11  14       35.41       31.96      9.47 o 
  -9  12  14        9.10       10.72      6.51 o 
  -8  12  14      115.57       97.59     13.30 o 
  -7  12  14        4.66        7.50      5.47 o 
  -6  12  14        0.75        4.31      4.70 o 
  -5  12  14       62.56       71.16      9.99 o 
  -4  12  14       39.53       48.86      8.31 o 
  -3  12  14      104.47      129.14      9.91 o 
  -2  12  14       78.27       71.22      5.73 o 
  -1  12  14      344.79      352.70     13.00 o 
   0  12  14       24.73       29.04      3.91 o 
   1  12  14       31.58       40.85      4.34 o 
   2  12  14       45.61       40.26      4.21 o 
   3  12  14        7.11       11.29      4.44 o 
   4  12  14       10.13       12.82      2.95 o 
   5  12  14       63.99       47.33      9.62 o 
   6  12  14      125.74      147.74     15.10 o 
   7  12  14       31.14       29.44      9.12 o 
  -9  13  14       55.15       65.06     11.65 o 
  -8  13  14      100.51       96.12     13.60 o 
  -7  13  14       72.65       63.55     10.69 o 
  -6  13  14       38.97       26.60      7.14 o 
  -5  13  14      327.95      336.37     21.15 o 
  -4  13  14       27.53       23.86      6.18 o 
  -3  13  14      258.70      256.07     16.68 o 
  -2  13  14       80.85       74.25      7.93 o 
  -1  13  14       52.85       73.91      7.64 o 
   0  13  14        2.95        3.81      2.76 o 
   1  13  14        0.05        2.46      2.71 o 
   2  13  14       81.20       81.73      5.85 o 
   3  13  14       19.26       21.38      3.56 o 
   4  13  14       42.93       47.48      9.11 o 
   5  13  14        0.85        1.65      6.49 o 
   6  13  14       63.89       56.03     10.41 o 
   7  13  14        6.63        8.43      7.56 o 
  -8  14  14        3.44       16.67      7.09 o 
  -7  14  14        7.71        6.61      5.79 o 
  -6  14  14       11.95       10.65      6.11 o 
  -5  14  14       28.84       15.75      6.04 o 
  -4  14  14       67.50       59.98      9.18 o 
  -3  14  14       29.06       24.83      6.45 o 
  -2  14  14       20.34        8.26      4.61 o 
  -1  14  14        2.93        1.32      3.76 o 
   0  14  14       62.17       63.50      7.87 o 
   1  14  14       19.97       32.91      5.77 o 
   3  14  14       20.04       23.92      3.78 o 
   4  14  14       20.93       15.33      7.18 o 
   5  14  14        0.05       -5.30      5.96 o 
  -6  15  14        0.42        4.05      5.12 o 
  -5  15  14      107.60       90.44     12.06 o 
  -4  15  14        3.81       -0.66      3.97 o 
  -3  15  14        9.53       11.08      5.37 o 
  -2  15  14        0.42       -2.55      3.53 o 
  -1  15  14       12.65       16.57      5.24 o 
   0  15  14       13.28        6.50      4.16 o 
   1  15  14        0.67        2.02      3.70 o 
   2  15  14       51.71       51.28      6.48 o 
   3  15  14        0.84       -0.71      2.95 o 
  -4  16  14       64.62       64.65      9.89 o 
  -3  16  14       13.34       10.99      5.28 o 
  -2  16  14       11.71        9.14      5.08 o 
  -1  16  14        5.75        6.99      4.61 o 
   0  16  14       77.34       69.84      8.77 o 
   1  16  14       20.85       21.70      5.39 o 
   2  16  14       41.72       38.02      6.00 o 
 -13   1  15       29.63       32.05      5.49 o 
 -12   1  15       38.25       41.87      8.15 o 
 -11   1  15      233.66      232.23     13.62 o 
 -10   1  15       29.79       36.32      5.52 o 
  -9   1  15      108.04      112.06      8.39 o 
  -8   1  15        3.00        1.17      3.35 o 
  -7   1  15       60.56       63.38      4.94 o 
  -6   1  15      191.92      188.28      6.47 o 
  -5   1  15      264.53      262.95      9.20 o 
  -4   1  15       83.78       97.86      4.81 o 
  -3   1  15       66.42       59.44      6.41 o 
  -2   1  15      121.92      131.11      5.88 o 
  -1   1  15       23.79       28.11      3.56 o 
   0   1  15      219.86      218.21     12.40 o 
   1   1  15      160.80      172.79      7.29 o 
   2   1  15       27.24       28.24      5.23 o 
   3   1  15       18.80       17.20      2.97 o 
   4   1  15       20.33       23.76      3.31 o 
   5   1  15        4.45        6.59      2.83 o 
   6   1  15        2.54        2.26      2.96 o 
   7   1  15        4.24        5.59      3.00 o 
   8   1  15        1.77        0.85      2.71 o 
   9   1  15       99.75       92.02     11.81 o 
  10   1  15       19.88       26.73      5.30 o 
  11   1  15       11.26       11.52      4.57 o 
 -14   2  15       71.70       63.77     10.10 o 
 -13   2  15        1.90        3.27      6.43 o 
 -12   2  15      123.50      117.46      8.71 o 
 -11   2  15        1.61       -3.41      3.67 o 
 -10   2  15        3.58        4.46      4.76 o 
  -9   2  15      208.73      193.34     10.23 o 
  -8   2  15       15.98       11.20      3.99 o 
  -7   2  15      452.88      436.54     15.34 o 
  -6   2  15      310.71      319.85     10.20 o 
  -5   2  15      181.45      204.62      6.52 o 
  -4   2  15       29.17       33.56      3.65 o 
  -3   2  15       66.21       67.67      4.51 o 
  -2   2  15       16.12       20.95      2.76 o 
  -1   2  15       77.11       78.46      4.72 o 
   0   2  15        2.96        6.75      2.39 o 
   1   2  15       29.50       33.96      3.77 o 
   2   2  15      324.51      333.94     10.75 o 
   3   2  15       74.79       70.50      8.12 o 
   4   2  15      104.13       91.02      6.53 o 
   5   2  15        6.69        3.09      3.49 o 
   6   2  15        0.66        1.92      2.81 o 
   7   2  15       12.97       14.36      3.77 o 
   8   2  15        3.70        5.52      3.10 o 
   9   2  15        2.38       10.27      5.66 o 
  10   2  15       28.01       29.71      5.42 o 
  11   2  15       19.06       14.89      4.71 o 
 -14   3  15        2.91        8.29      7.19 o 
 -13   3  15       42.66       31.37      8.75 o 
 -12   3  15       87.39       90.57     11.68 o 
 -11   3  15      148.00      136.69     11.37 o 
 -10   3  15      160.14      157.52     10.91 o 
  -9   3  15       36.17       31.24      5.20 o 
  -8   3  15       69.04       65.40      5.65 o 
  -7   3  15      125.40      129.24     12.72 o 
  -6   3  15        6.71        9.28      4.13 o 
  -5   3  15        0.01       -0.20      2.50 o 
  -4   3  15       28.43       29.08      3.26 o 
  -3   3  15      133.79      137.27      6.30 o 
  -2   3  15      167.70      154.39      8.73 o 
  -1   3  15        4.48        0.59      1.73 o 
   0   3  15        8.78       11.20      2.36 o 
   1   3  15        0.82        0.25      1.80 o 
   2   3  15        1.70        4.12      2.27 o 
   3   3  15       15.75       14.98      3.19 o 
   4   3  15        3.77       20.62      3.56 o 
   5   3  15       29.47       41.96      4.72 o 
   6   3  15      116.13      119.83      8.20 o 
   7   3  15       33.69       42.90      5.39 o 
   8   3  15       15.52       15.90      3.92 o 
   9   3  15       11.09       11.46      4.31 o 
  10   3  15        1.75        0.91      3.45 o 
  11   3  15        0.43       -0.91      3.47 o 
 -13   4  15       99.21       97.11     12.60 o 
 -12   4  15       17.19       24.46      7.78 o 
 -11   4  15      131.24      147.96      9.41 o 
 -10   4  15       61.34       44.05      5.85 o 
  -9   4  15       21.64       23.63      4.91 o 
  -8   4  15      333.76      328.71     11.71 o 
  -7   4  15       27.88       33.51      4.30 o 
  -6   4  15       10.16        4.32      5.44 o 
  -5   4  15       47.12       34.31      8.42 o 
  -4   4  15        8.86        9.11      2.89 o 
  -3   4  15      128.48      122.40      5.82 o 
  -2   4  15       68.76       70.89      4.52 o 
  -1   4  15       19.33       22.09      2.82 o 
   0   4  15       78.43       73.55      4.48 o 
   1   4  15      363.44      343.61      9.50 o 
   2   4  15       34.43       33.07      5.55 o 
   3   4  15        0.27        2.15      2.44 o 
   4   4  15      136.18      154.31      7.85 o 
   5   4  15        0.04        1.28      2.62 o 
   6   4  15       16.87       19.45      3.52 o 
   7   4  15        6.36        3.93      3.08 o 
   8   4  15        1.95        3.83      3.13 o 
   9   4  15       56.67       61.58      6.91 o 
  10   4  15        0.08        0.33      3.47 o 
  11   4  15        3.63        0.28      3.59 o 
 -13   5  15       30.18       16.76      7.71 o 
 -12   5  15      209.69      210.76     16.66 o 
 -11   5  15        1.99        2.86      6.08 o 
 -10   5  15       33.06       39.57      5.59 o 
  -9   5  15       10.98       16.15      4.65 o 
  -8   5  15       59.65       68.99      5.82 o 
  -7   5  15        9.04       12.03      3.23 o 
  -6   5  15       22.99       16.20      4.26 o 
  -5   5  15       39.29       34.15      4.95 o 
  -4   5  15        2.05        0.88      2.41 o 
  -3   5  15       63.93       71.90      5.85 o 
  -2   5  15       49.09       49.01      9.93 o 
  -1   5  15        9.84       16.07      2.52 o 
   0   5  15      253.76      254.77      7.87 o 
   1   5  15       14.83       16.73      2.97 o 
   2   5  15        2.35        2.95      2.26 o 
   3   5  15       38.78       37.90      3.84 o 
   4   5  15       21.14       17.24      3.06 o 
   5   5  15       70.57       76.85      6.07 o 
   6   5  15        4.41        5.62      2.84 o 
   7   5  15       14.03       17.08      3.98 o 
   8   5  15        7.37        9.62      3.74 o 
   9   5  15      105.60      114.98     17.31 o 
  10   5  15        0.11       -3.33      3.33 o 
 -13   6  15      176.57      180.81     17.18 o 
 -12   6  15        0.13        7.78      6.68 o 
 -11   6  15        1.48        0.88      5.98 o 
 -10   6  15       10.70        9.57      6.66 o 
  -9   6  15        3.45        0.88      2.98 o 
  -8   6  15       84.47       90.49     11.71 o 
  -7   6  15      192.93      190.49     12.11 o 
  -6   6  15      351.57      348.73     14.46 o 
  -5   6  15      303.65      290.28     12.68 o 
  -4   6  15       45.28       42.85      4.80 o 
  -3   6  15      957.04      954.42     26.05 o 
  -2   6  15        2.71        4.10      2.66 o 
  -1   6  15      124.23      125.50     10.36 o 
   0   6  15      198.05      184.42      7.34 o 
   1   6  15      432.68      416.09     13.58 o 
   2   6  15      327.81      353.49     12.29 o 
   3   6  15      231.86      240.85      8.93 o 
   4   6  15       12.21       16.36      2.99 o 
   5   6  15       90.83       79.70      5.56 o 
   6   6  15        8.75        4.53      2.56 o 
   7   6  15       58.91       52.99      5.02 o 
   8   6  15        7.82       10.60      3.28 o 
   9   6  15       18.47        8.48      4.11 o 
  10   6  15        0.01       -0.92      3.59 o 
 -12   7  15        9.36        5.14      6.88 o 
 -11   7  15       14.17       23.03      8.02 o 
 -10   7  15      152.52      176.75     16.90 o 
  -9   7  15        3.23        5.94      4.10 o 
  -8   7  15      207.81      224.54      9.38 o 
  -7   7  15        8.72        9.99      3.90 o 
  -6   7  15       42.08       38.02      7.26 o 
  -5   7  15      174.70      181.56      9.64 o 
  -4   7  15       18.46       10.91      3.61 o 
  -3   7  15       17.99       23.07      3.75 o 
  -2   7  15       12.74       14.63      3.28 o 
  -1   7  15      283.39      293.65     14.72 o 
   0   7  15       35.99       39.35      4.35 o 
   1   7  15      134.82      121.75      6.88 o 
   2   7  15       39.90       37.15      5.63 o 
   3   7  15      100.11       96.27      6.05 o 
   4   7  15        6.89        6.03      2.41 o 
   5   7  15       35.91       35.21      3.74 o 
   6   7  15        1.76        4.94      2.42 o 
   7   7  15       22.69       22.94      4.64 o 
   8   7  15        0.52        5.42      3.84 o 
   9   7  15        0.01        1.77      3.61 o 
  10   7  15        0.48        1.61      3.86 o 
 -12   8  15       58.15       46.48     10.07 o 
 -11   8  15       18.77       19.82      8.36 o 
 -10   8  15       18.81       18.43      8.26 o 
  -9   8  15        1.19        9.25      4.43 o 
  -8   8  15      109.63      111.12     14.12 o 
  -7   8  15        0.06        4.67      3.43 o 
  -6   8  15       40.56       33.23      4.98 o 
  -5   8  15        9.12       11.20      3.98 o 
  -4   8  15       60.43       61.33     11.63 o 
  -3   8  15      139.98      132.10     11.06 o 
  -2   8  15        8.55        7.95      2.93 o 
  -1   8  15        0.01       -0.99      2.27 o 
   0   8  15      127.16      129.31      7.99 o 
   1   8  15      163.50      147.75      8.22 o 
   2   8  15      174.23      156.64      7.59 o 
   3   8  15        5.94        9.16      2.77 o 
   4   8  15       18.82       20.36      3.47 o 
   5   8  15        0.55        0.30      2.40 o 
   6   8  15       15.97       19.39      3.49 o 
   7   8  15       12.17       13.84      3.62 o 
   8   8  15        0.55       -2.15      3.07 o 
   9   8  15        4.11        6.28      3.80 o 
 -12   9  15        4.73       11.35      7.76 o 
 -11   9  15        1.14       11.87      7.67 o 
 -10   9  15        0.62       -5.34      6.63 o 
  -9   9  15       61.44       58.19     10.98 o 
  -8   9  15       47.55       42.86      9.03 o 
  -7   9  15       16.85        8.00      5.74 o 
  -6   9  15       77.73       82.00      8.49 o 
  -5   9  15       22.59       24.16      4.60 o 
  -4   9  15      192.37      178.16      9.46 o 
  -3   9  15       34.52       36.50      4.52 o 
  -2   9  15       68.61       64.99      5.52 o 
  -1   9  15       25.89       22.68      3.70 o 
   0   9  15      102.74       91.19     12.83 o 
   1   9  15       20.53       15.95      3.19 o 
   2   9  15        2.18       10.25      2.85 o 
   3   9  15        0.48        0.69      2.30 o 
   4   9  15       26.32       21.06      3.43 o 
   5   9  15        6.30       12.77      3.08 o 
   6   9  15       16.55       14.98      3.31 o 
   7   9  15        0.21        0.77      2.67 o 
   8   9  15        2.75        4.16      5.37 o 
   9   9  15        5.06        2.70      4.02 o 
 -11  10  15        5.45       -0.42      7.25 o 
 -10  10  15        0.82        2.88      6.78 o 
  -9  10  15       50.38       54.92     10.73 o 
  -8  10  15        6.98        4.99      5.81 o 
  -7  10  15      203.71      240.66     18.41 o 
  -6  10  15      120.43      118.00     13.69 o 
  -5  10  15      135.83      131.21      8.62 o 
  -4  10  15       13.33       12.79      3.85 o 
  -3  10  15       63.47       52.30      7.07 o 
  -2  10  15        0.07        5.92      2.94 o 
  -1  10  15       15.51       19.87      3.62 o 
   0  10  15       99.78      104.04      6.37 o 
   1  10  15        8.20        2.57      2.61 o 
   2  10  15       36.89       36.85      4.16 o 
   3  10  15       83.95       82.15      5.55 o 
   4  10  15       13.44       12.41      4.24 o 
   5  10  15       86.05       87.55      7.97 o 
   6  10  15        0.15        5.23      2.70 o 
   7  10  15       11.50       11.59      6.10 o 
   8  10  15        5.81       12.04      3.51 o 
  -9  11  15      145.23      141.92     17.19 o 
  -8  11  15       14.83       16.05      7.34 o 
  -7  11  15       16.60       21.87      7.20 o 
  -6  11  15      164.85      177.63     15.03 o 
  -5  11  15      173.45      182.12     14.68 o 
  -4  11  15      182.86      177.68     14.40 o 
  -3  11  15       24.38       22.91      4.02 o 
  -2  11  15       41.27       39.57      4.73 o 
  -1  11  15       38.72       25.36      4.10 o 
   0  11  15       16.96       20.10      5.49 o 
   1  11  15       39.27       43.76      4.62 o 
   2  11  15       81.06       72.92      5.54 o 
   3  11  15       16.75       14.19      4.95 o 
   4  11  15       21.19       26.94      3.89 o 
   5  11  15        2.62        5.96      2.59 o 
   6  11  15        5.64       -0.28      6.08 o 
   7  11  15        4.62        1.79      6.71 o 
  -9  12  15        4.54       14.13      7.53 o 
  -8  12  15        5.10       15.33      7.20 o 
  -7  12  15        0.53       -3.64      4.34 o 
  -6  12  15      177.24      172.74     14.80 o 
  -5  12  15      104.17       85.93     11.21 o 
  -4  12  15        0.14        1.23      3.87 o 
  -3  12  15      157.47      145.48     12.09 o 
  -2  12  15        2.78        2.72      3.20 o 
  -1  12  15       23.20       25.60      4.46 o 
   0  12  15       83.83       90.78      7.06 o 
   1  12  15        2.10        2.26      2.78 o 
   2  12  15       14.67       12.34      3.40 o 
   3  12  15       35.28       40.19      4.56 o 
   4  12  15       11.62       12.78      3.29 o 
   5  12  15      116.85      120.28     13.80 o 
   6  12  15       29.49       44.95      9.72 o 
  -8  13  15       10.55       18.26      7.36 o 
  -7  13  15       57.96       71.02     11.56 o 
  -6  13  15       64.18       62.89     10.29 o 
  -5  13  15       45.07       46.57      8.96 o 
  -4  13  15        0.17       -3.27      3.27 o 
  -3  13  15       60.32       35.94      7.06 o 
  -2  13  15        0.04        6.97      4.10 o 
  -1  13  15       32.95       37.37      6.61 o 
   0  13  15        4.20        4.56      3.15 o 
   1  13  15       24.40       23.25      4.19 o 
   2  13  15        1.66        6.14      3.23 o 
   3  13  15        9.62       11.88      3.33 o 
   4  13  15      158.26      157.44     15.19 o 
   5  13  15       12.70       17.67      7.96 o 
  -7  14  15       67.77       82.93     12.65 o 
  -6  14  15       14.74       16.24      6.50 o 
  -5  14  15      154.65      120.66     13.57 o 
  -4  14  15       30.89       35.29      7.57 o 
  -3  14  15        0.80       -3.17      3.55 o 
  -2  14  15        5.38        4.75      4.25 o 
  -1  14  15        8.87        4.22      4.06 o 
   0  14  15        9.38        7.53      4.21 o 
   1  14  15        5.65        7.49      4.11 o 
   2  14  15      192.55      199.66     12.23 o 
   3  14  15        0.10        1.26      4.37 o 
   4  14  15      214.08      226.98     17.04 o 
  -5  15  15       66.94       63.26     10.49 o 
  -4  15  15       21.01       17.75      6.32 o 
  -3  15  15       24.43       20.06      6.19 o 
  -2  15  15        2.85        3.00      4.15 o 
  -1  15  15       19.41       13.39      5.03 o 
   0  15  15        0.01        1.54      3.60 o 
   1  15  15        0.95        7.62      4.11 o 
   2  15  15       27.32       29.16      5.50 o 
 -13   0  16      167.70      168.70     14.47 o 
 -12   0  16      218.10      212.01     15.78 o 
 -11   0  16       87.90       63.78      9.94 o 
 -10   0  16        1.34       -4.69      4.69 o 
  -9   0  16       68.20       76.96     10.39 o 
  -8   0  16      253.03      250.03     13.56 o 
  -7   0  16      172.01      178.57     11.77 o 
  -6   0  16      235.86      242.24     10.73 o 
  -5   0  16       25.80       23.15      6.64 o 
  -4   0  16        6.82       12.02      4.70 o 
  -3   0  16     1899.10     1876.46     59.12 o 
  -2   0  16      474.91      470.30     20.05 o 
  -1   0  16       49.55       54.86      6.96 o 
   0   0  16       90.68      108.56     13.65 o 
   1   0  16        8.68       13.94      4.00 o 
   2   0  16        7.04        7.88      3.59 o 
   3   0  16        9.08       10.10      8.29 o 
   4   0  16       13.97        6.50      3.87 o 
   5   0  16       14.16       16.71      5.72 o 
   6   0  16       92.87       98.73     11.69 o 
   7   0  16        0.56        2.84      4.35 o 
   8   0  16       67.02       38.18      7.63 o 
   9   0  16       45.01       40.06      8.50 o 
  10   0  16        0.03       -4.41      4.54 o 
 -13   1  16       94.84      107.27     14.71 o 
 -12   1  16       53.32       63.79      7.09 o 
 -11   1  16       51.81       67.16      6.98 o 
 -10   1  16        3.39       -4.30      4.30 o 
  -9   1  16       20.08       12.49      4.53 o 
  -8   1  16        6.88        4.52      3.77 o 
  -7   1  16       12.67       12.68      3.16 o 
  -6   1  16        4.73        2.28      2.32 o 
  -5   1  16      447.95      476.58     11.32 o 
  -4   1  16      780.08      800.86     18.30 o 
  -3   1  16        0.31       22.97      3.22 o 
  -2   1  16      101.74      109.31      9.04 o 
  -1   1  16       11.60       10.72      2.81 o 
   0   1  16      103.50      109.47      6.67 o 
   1   1  16        0.44        3.28      2.10 o 
   2   1  16        4.37        1.09      2.10 o 
   3   1  16       11.25       11.57      2.84 o 
   4   1  16      143.15      149.57      7.92 o 
   5   1  16       84.37       99.43      8.25 o 
   6   1  16       35.88       37.98      5.29 o 
   7   1  16       19.89       21.84      6.89 o 
   8   1  16       31.29       18.92      5.19 o 
   9   1  16        0.03       -0.60      3.04 o 
  10   1  16        0.43        4.71      3.74 o 
 -13   2  16       64.22       50.10      9.93 o 
 -12   2  16       25.94       24.55      5.43 o 
 -11   2  16        0.34       -1.39      6.33 o 
 -10   2  16        7.05        0.92      3.97 o 
  -9   2  16        6.93        6.24      4.07 o 
  -8   2  16       67.80       81.75      9.86 o 
  -7   2  16        2.91        9.98      3.24 o 
  -6   2  16       44.33       46.07      4.47 o 
  -5   2  16      369.27      372.16     10.06 o 
  -4   2  16      214.34      233.34      8.08 o 
  -3   2  16       48.06       51.28      4.17 o 
  -2   2  16       22.57       28.40      4.88 o 
  -1   2  16       45.92       53.65      4.19 o 
   0   2  16       29.54       22.09      3.42 o 
   1   2  16       24.42       32.71      3.83 o 
   2   2  16        7.70        8.82      2.59 o 
   3   2  16       14.12       16.09      3.04 o 
   4   2  16       14.99       22.64      3.85 o 
   5   2  16        2.08        1.82      2.55 o 
   6   2  16        6.58        9.28      4.03 o 
   7   2  16       29.71       20.90      4.37 o 
   8   2  16       13.58       17.62      5.85 o 
   9   2  16        0.03       -2.86      2.86 o 
  10   2  16        2.97       -0.71      3.45 o 
 -13   3  16      274.44      284.48     19.74 o 
 -12   3  16        1.76       -0.49      6.16 o 
 -11   3  16        0.51       -1.08      3.92 o 
 -10   3  16        2.49        1.18      3.87 o 
  -9   3  16      300.68      287.56     13.23 o 
  -8   3  16      103.45       85.68      7.71 o 
  -7   3  16        9.60        8.46      3.33 o 
  -6   3  16      358.39      367.61     11.45 o 
  -5   3  16       15.25       18.29      3.70 o 
  -4   3  16      110.20      112.77      6.06 o 
  -3   3  16       73.72       76.35      4.93 o 
  -2   3  16       73.83       73.32      4.89 o 
  -1   3  16       92.56       91.46      6.55 o 
   0   3  16       16.05       17.21      2.90 o 
   1   3  16       68.82       68.36      5.27 o 
   2   3  16      106.74      112.44      6.73 o 
   3   3  16       41.71       45.03      4.91 o 
   4   3  16      371.45      388.52     13.84 o 
   5   3  16        6.06        7.68      4.00 o 
   6   3  16        1.95        2.34      3.00 o 
   7   3  16        5.11        9.26      3.94 o 
   8   3  16       22.12       19.20      4.36 o 
   9   3  16       17.59       16.00      4.50 o 
  10   3  16       12.63        1.02      3.59 o 
 -13   4  16        0.39        4.61      6.94 o 
 -12   4  16      369.14      351.39     22.23 o 
 -11   4  16       56.66       55.32      6.48 o 
 -10   4  16      229.07      231.89     11.72 o 
  -9   4  16        2.41        2.75      4.08 o 
  -8   4  16      264.28      275.60     10.81 o 
  -7   4  16        3.93        3.38      2.97 o 
  -6   4  16       69.22       69.41      8.53 o 
  -5   4  16       53.88       43.83      5.20 o 
  -4   4  16       63.95       48.42      7.48 o 
  -3   4  16      518.68      521.27     14.52 o 
  -2   4  16       19.99       23.03      3.11 o 
  -1   4  16       79.08       81.96      5.00 o 
   0   4  16       19.08       21.09      2.95 o 
   1   4  16      442.97      436.64     11.48 o 
   2   4  16        0.01        1.94      2.24 o 
   3   4  16       69.98       72.24      6.12 o 
   4   4  16        9.46       14.30      4.18 o 
   5   4  16       60.43       58.16      7.11 o 
   6   4  16      115.22      111.86      8.69 o 
   7   4  16        2.89        8.40      3.50 o 
   8   4  16       15.70       16.20      4.27 o 
   9   4  16        9.74        8.00      3.88 o 
  10   4  16        4.15        2.61      3.90 o 
 -13   5  16      338.81      356.21     23.22 o 
 -12   5  16        0.03       -1.69      5.96 o 
 -11   5  16        2.13        4.73      6.40 o 
 -10   5  16       54.28       64.14      9.48 o 
  -9   5  16       12.29       18.72      4.89 o 
  -8   5  16      130.29      133.86      8.98 o 
  -7   5  16        0.53        2.65      3.71 o 
  -6   5  16       28.24       24.76      4.88 o 
  -5   5  16       83.81       88.61      7.60 o 
  -4   5  16        3.56        7.94      3.15 o 
  -3   5  16       31.96       37.45      4.61 o 
  -2   5  16       21.27       20.12      3.75 o 
  -1   5  16       23.31       17.89      2.75 o 
   0   5  16       28.05       24.42      3.89 o 
   1   5  16       96.16       90.21      5.73 o 
   2   5  16        5.07        5.22      2.39 o 
   3   5  16        0.66       -0.95      2.22 o 
   4   5  16      556.56      533.18     14.56 o 
   5   5  16       84.49       95.47     10.50 o 
   6   5  16      112.25      117.95     14.77 o 
   7   5  16        7.15        5.49      3.42 o 
   8   5  16        6.95        9.71      3.64 o 
   9   5  16      178.46      183.04     32.50 o 
 -12   6  16      119.27      110.52     13.68 o 
 -11   6  16       17.21       19.78      8.03 o 
 -10   6  16       33.14       23.70      8.23 o 
  -9   6  16       60.75       65.83      6.15 o 
  -8   6  16        4.21        0.76      2.91 o 
  -7   6  16       28.58       29.30      5.19 o 
  -6   6  16       68.08       62.51      8.37 o 
  -5   6  16       45.77       37.42      4.83 o 
  -4   6  16      115.97      107.51      7.50 o 
  -3   6  16       20.99       14.15      3.50 o 
  -2   6  16        5.54        6.66      2.82 o 
  -1   6  16        3.59        4.35      2.79 o 
   0   6  16       19.21       19.50      3.57 o 
   1   6  16       14.49       12.76      4.69 o 
   2   6  16      119.15      120.55     13.47 o 
   3   6  16      170.96      155.79      7.27 o 
   4   6  16       19.55       27.80      3.66 o 
   5   6  16      154.75      140.79      6.95 o 
   6   6  16        0.21       21.56      3.76 o 
   7   6  16        0.95       -0.28      2.90 o 
   8   6  16       57.62       54.45      6.39 o 
   9   6  16       22.31       28.12      5.74 o 
 -12   7  16       31.26       28.25      8.89 o 
 -11   7  16      175.25      194.45     16.82 o 
 -10   7  16        4.91        8.49      7.26 o 
  -9   7  16       11.20       15.34      7.84 o 
  -8   7  16        1.03        1.11      3.61 o 
  -7   7  16       56.64       71.93     10.49 o 
  -6   7  16       21.75       13.10      5.20 o 
  -5   7  16        1.82        3.36      3.27 o 
  -4   7  16       90.91       86.08      7.26 o 
  -3   7  16       66.13       68.47      5.86 o 
  -2   7  16       20.67       14.32      3.29 o 
  -1   7  16       64.90       65.74      5.66 o 
   0   7  16       69.79       70.34      5.77 o 
   1   7  16        4.83        5.95      4.40 o 
   2   7  16       55.09       44.93      4.78 o 
   3   7  16       70.51       60.07      5.36 o 
   4   7  16        2.85       -0.48      2.94 o 
   5   7  16       10.55       11.77      7.45 o 
   6   7  16      322.22      308.09     12.95 o 
   7   7  16       20.26       20.11      5.82 o 
   8   7  16      119.18      130.86     14.41 o 
   9   7  16       17.75       12.51      4.72 o 
 -11   8  16        3.75        8.79      7.44 o 
 -10   8  16      124.83      114.34     14.30 o 
  -9   8  16        5.76       13.10      5.00 o 
  -8   8  16      281.06      286.80     20.95 o 
  -7   8  16       45.23       47.67      8.28 o 
  -6   8  16        6.72        7.25      3.70 o 
  -5   8  16        0.52        1.11      3.30 o 
  -4   8  16        3.64        2.47      2.95 o 
  -3   8  16      170.70      178.77      8.75 o 
  -2   8  16       49.41       52.89      5.22 o 
  -1   8  16      235.44      248.53     10.13 o 
   0   8  16        9.41        7.01      3.00 o 
   1   8  16       92.97       90.50      6.74 o 
   2   8  16        6.67        7.00      2.93 o 
   3   8  16        4.53        6.44      2.89 o 
   4   8  16        1.08       -2.06      2.39 o 
   5   8  16        7.95        5.42      5.22 o 
   6   8  16       86.19       69.83      7.48 o 
   7   8  16       12.21        7.23      3.49 o 
   8   8  16        1.25        1.23      3.30 o 
 -11   9  16       13.12       12.63      8.35 o 
 -10   9  16       22.41       31.00      9.26 o 
  -9   9  16        8.38        8.62      6.63 o 
  -8   9  16      102.84       98.35     13.67 o 
  -7   9  16      261.77      294.21     20.86 o 
  -6   9  16        3.46        4.56      3.73 o 
  -5   9  16      170.92      159.33      9.30 o 
  -4   9  16       74.71       78.11      8.66 o 
  -3   9  16        6.70        9.04      3.26 o 
  -2   9  16      105.30      105.04     11.13 o 
  -1   9  16        0.47        3.20      2.82 o 
   0   9  16        5.90        7.66      2.91 o 
   1   9  16        1.98       12.66      3.22 o 
   2   9  16       51.98       48.36      4.86 o 
   3   9  16        3.04       12.42      3.17 o 
   4   9  16       22.23       21.92      4.01 o 
   5   9  16        0.08        1.38      2.75 o 
   6   9  16        2.36        9.51      4.68 o 
   7   9  16        0.80        3.63      2.88 o 
   8   9  16        7.17        5.19      3.50 o 
 -10  10  16       23.39       15.38      8.55 o 
  -9  10  16       29.18       26.21      8.75 o 
  -8  10  16       19.86       20.85      7.71 o 
  -7  10  16       17.56       21.35      7.26 o 
  -6  10  16      107.11      106.81     13.27 o 
  -5  10  16      139.97      130.04      8.86 o 
  -4  10  16      293.78      263.03     12.09 o 
  -3  10  16       72.85       73.29      6.21 o 
  -2  10  16        3.07        4.09      3.11 o 
  -1  10  16       17.90       13.80      3.46 o 
   0  10  16        1.90        1.58      2.67 o 
   1  10  16       93.34       88.02      6.40 o 
   2  10  16        7.71        5.88      3.17 o 
   3  10  16       15.94       16.00      3.81 o 
   4  10  16       10.03       10.62      3.29 o 
   5  10  16       87.36       89.74     11.70 o 
   6  10  16        0.21        9.93      3.70 o 
   7  10  16       13.04       16.05      3.62 o 
  -9  11  16       33.95       57.07     11.47 o 
  -8  11  16       27.26       38.37      9.28 o 
  -7  11  16       54.59       67.70     11.44 o 
  -6  11  16      180.06      180.74     15.72 o 
  -5  11  16       84.59       96.57     12.39 o 
  -4  11  16      168.13      173.43      9.72 o 
  -3  11  16      213.78      205.76     10.47 o 
  -2  11  16       93.73       97.25     13.41 o 
  -1  11  16       14.27       20.24      4.28 o 
   0  11  16       57.54       61.68     13.38 o 
   1  11  16        1.71       -0.51      2.74 o 
   2  11  16       78.01       76.75      6.45 o 
   3  11  16       22.96       22.35      4.62 o 
   4  11  16        1.48        3.00      3.89 o 
   5  11  16       41.88       44.89      8.39 o 
   6  11  16       16.39       10.91      7.20 o 
  -8  12  16       54.60       69.20     12.07 o 
  -7  12  16       46.50       63.25     11.04 o 
  -6  12  16       60.94       57.75     10.15 o 
  -5  12  16       56.80       70.63     10.88 o 
  -4  12  16       11.89       22.27      6.35 o 
  -3  12  16       17.15       12.77      5.38 o 
  -2  12  16      272.46      277.03     12.35 o 
  -1  12  16       67.21       61.69      6.16 o 
   0  12  16        0.40       -2.42      2.76 o 
   1  12  16       66.26       61.61      6.66 o 
   2  12  16       20.24       17.95      4.94 o 
   3  12  16        6.52        9.68      5.98 o 
   4  12  16        0.07       -1.08      2.88 o 
   5  12  16        9.03       13.18      7.68 o 
  -7  13  16        2.21        5.64      6.03 o 
  -6  13  16       58.73       54.08     10.03 o 
  -5  13  16        1.44        2.88      4.85 o 
  -4  13  16       57.55       55.95      9.34 o 
  -3  13  16        0.75       -0.94      4.00 o 
  -2  13  16       13.61       11.34      5.29 o 
  -1  13  16       50.46       50.98      7.98 o 
   0  13  16        6.75       12.50      3.64 o 
   1  13  16        7.91        7.98      3.57 o 
   2  13  16       18.51       20.80      4.09 o 
   3  13  16       65.29       80.69      8.28 o 
   4  13  16       18.09       22.59      8.22 o 
  -5  14  16       12.64        7.49      5.76 o 
  -4  14  16       24.83       13.53      5.94 o 
  -3  14  16        6.52        3.64      4.44 o 
  -2  14  16       22.95       19.25      5.91 o 
  -1  14  16        3.88        4.81      4.74 o 
   0  14  16       42.09       56.09      7.92 o 
   1  14  16       24.10       32.20      6.12 o 
   2  14  16        0.41        3.50      3.45 o 
 -12   1  17        3.33       -0.06      4.33 o 
 -11   1  17       49.19       38.98      6.05 o 
 -10   1  17      292.12      301.98     13.86 o 
  -9   1  17        2.63        2.72      3.99 o 
  -8   1  17       20.13       23.04      4.56 o 
  -7   1  17      153.10      161.63      8.83 o 
  -6   1  17       19.40       18.22      3.28 o 
  -5   1  17      109.51      121.29      5.91 o 
  -4   1  17      343.27      354.35     11.80 o 
  -3   1  17        0.01        3.17      2.33 o 
  -2   1  17        0.01        3.06      2.50 o 
  -1   1  17      149.42      156.32      7.82 o 
   0   1  17        6.95       12.41      3.03 o 
   1   1  17      139.57      142.79      7.56 o 
   2   1  17      103.07       97.46      6.49 o 
   3   1  17       29.05       23.58      3.74 o 
   4   1  17       17.38       16.62      3.72 o 
   5   1  17       31.83       33.03      5.22 o 
   6   1  17      138.30      141.39      9.59 o 
   7   1  17        1.78        2.84      3.12 o 
   8   1  17       21.64       12.99      3.95 o 
   9   1  17        3.76        1.66      3.38 o 
 -12   2  17        6.89        3.46      4.62 o 
 -11   2  17      107.66      118.20      9.17 o 
 -10   2  17       65.98       62.94      7.00 o 
  -9   2  17       48.42       42.79     10.44 o 
  -8   2  17        2.15       -0.04      3.29 o 
  -7   2  17       10.45        6.61      3.10 o 
  -6   2  17      277.44      284.30     13.56 o 
  -5   2  17       17.16       21.72      4.54 o 
  -4   2  17      518.41      538.56     19.09 o 
  -3   2  17       44.39       40.60      4.07 o 
  -2   2  17      117.30      127.08      9.21 o 
  -1   2  17       11.36       17.84      3.32 o 
   0   2  17       39.17       36.94      4.48 o 
   1   2  17        4.55        9.03      2.85 o 
   2   2  17       11.62       11.46      2.88 o 
   3   2  17      126.01      127.51      8.27 o 
   4   2  17        1.10        0.58      3.22 o 
   5   2  17      191.43      204.28     11.14 o 
   6   2  17        1.48        1.63      7.06 o 
   7   2  17        0.85       -2.73      2.74 o 
   8   2  17        9.34       10.83      3.92 o 
   9   2  17        2.33        0.92      5.22 o 
 -12   3  17       32.72       21.88      8.22 o 
 -11   3  17       31.68       28.47      5.60 o 
 -10   3  17        0.15        1.74      6.73 o 
  -9   3  17        0.62       -1.55      5.71 o 
  -8   3  17       16.88       19.04      4.95 o 
  -7   3  17       26.53       26.84      3.93 o 
  -6   3  17       46.88       58.18      7.35 o 
  -5   3  17       37.17       41.02      7.75 o 
  -4   3  17       29.28       33.58      4.81 o 
  -3   3  17        8.67        7.50      2.56 o 
  -2   3  17      166.05      181.64      7.25 o 
  -1   3  17       12.32       14.23      2.88 o 
   0   3  17        7.57       12.78      2.73 o 
   1   3  17      163.42      179.29      8.04 o 
   2   3  17       34.20       41.11      4.39 o 
   3   3  17       44.16       45.54      5.09 o 
   4   3  17        0.64       -1.78      2.54 o 
   5   3  17        2.99       14.53      4.19 o 
   6   3  17        1.24        4.86      4.45 o 
   7   3  17       10.39        8.44      3.87 o 
   8   3  17        5.78        7.54      3.78 o 
   9   3  17        6.46        1.58      3.45 o 
 -12   4  17        0.20       -0.21      6.42 o 
 -11   4  17        6.45        1.57      4.33 o 
 -10   4  17        5.15       16.66      4.97 o 
  -9   4  17       76.83       75.29      7.58 o 
  -8   4  17       16.24       22.78      4.28 o 
  -7   4  17      242.56      244.57     10.25 o 
  -6   4  17       19.02       13.98      3.86 o 
  -5   4  17       67.05       59.30      6.01 o 
  -4   4  17      334.02      332.61     12.87 o 
  -3   4  17       15.95       15.05      3.80 o 
  -2   4  17       51.44       47.93      5.45 o 
  -1   4  17        0.00        3.03      2.13 o 
   0   4  17       56.02       57.19      5.14 o 
   1   4  17      119.23      117.71      9.06 o 
   2   4  17       38.65       39.45      7.86 o 
   3   4  17        7.03       12.49      3.39 o 
   4   4  17       12.74        9.15      3.23 o 
   5   4  17      183.37      199.57     10.85 o 
   6   4  17       18.97       10.37      4.08 o 
   7   4  17       28.77       31.57      5.71 o 
   8   4  17        6.28       14.69      4.21 o 
   9   4  17       13.86       12.86      5.11 o 
 -12   5  17       31.02       24.82      8.64 o 
 -11   5  17       90.85       90.76     12.61 o 
 -10   5  17       45.95       44.61      6.21 o 
  -9   5  17       10.96        8.82      4.64 o 
  -8   5  17       43.28       45.86      5.33 o 
  -7   5  17       19.76       23.59      5.14 o 
  -6   5  17       19.61       10.89      5.01 o 
  -5   5  17       41.64       37.24      4.98 o 
  -4   5  17       63.17       63.52      6.08 o 
  -3   5  17       72.95       69.05      6.27 o 
  -2   5  17      158.65      141.20      8.11 o 
  -1   5  17       66.02       70.46      5.38 o 
   0   5  17       71.73       70.16      5.96 o 
   1   5  17      255.46      270.26      9.55 o 
   2   5  17        4.86        4.36      3.75 o 
   3   5  17       29.87       29.53      3.83 o 
   4   5  17       25.24       16.26      4.87 o 
   5   5  17      166.22      188.68     20.22 o 
   6   5  17       32.24       30.83      5.24 o 
   7   5  17        0.05        3.43      3.28 o 
   8   5  17       15.63       14.33      4.40 o 
   9   5  17        1.65       -0.42      3.69 o 
 -11   6  17      662.59      699.88     36.28 o 
 -10   6  17        0.02       -1.08      6.68 o 
  -9   6  17       50.91       45.37      7.42 o 
  -8   6  17      252.05      265.58     10.92 o 
  -7   6  17      167.16      155.00     10.42 o 
  -6   6  17      270.13      268.31     11.63 o 
  -5   6  17       80.51       74.75      7.26 o 
  -4   6  17       44.56       43.89      5.21 o 
  -3   6  17       23.63       20.80      4.03 o 
  -2   6  17      258.48      235.95     10.22 o 
  -1   6  17       73.46       70.60      7.60 o 
   0   6  17       43.18       34.37      4.67 o 
   1   6  17      191.66      199.79     12.87 o 
   2   6  17       16.31       18.36      3.33 o 
   3   6  17       64.08       59.69      9.32 o 
   4   6  17       18.21       14.10      3.42 o 
   5   6  17        3.93        5.58      2.97 o 
   6   6  17       88.57       80.19      6.38 o 
   7   6  17       25.34       19.55      7.29 o 
   8   6  17       80.30       86.47      7.95 o 
 -11   7  17       26.06       13.20      8.20 o 
 -10   7  17      128.53      107.86     13.83 o 
  -9   7  17      103.99      121.91     15.32 o 
  -8   7  17      103.41      106.06     11.12 o 
  -7   7  17        9.68        4.36      6.12 o 
  -6   7  17       15.34       14.65      4.38 o 
  -5   7  17        9.17       10.72      5.72 o 
  -4   7  17       39.68       43.13      5.15 o 
  -3   7  17        4.72        1.76      2.78 o 
  -2   7  17        1.26        4.38      2.95 o 
  -1   7  17      141.69      148.13     11.10 o 
   0   7  17        9.88        9.98      4.15 o 
   1   7  17       22.09       23.37      4.64 o 
   2   7  17       25.56       22.35      3.85 o 
   3   7  17        9.79       12.73      3.81 o 
   4   7  17        0.49       -0.98      2.95 o 
   5   7  17       66.59       51.02      5.80 o 
   6   7  17       19.82       15.65      4.05 o 
   7   7  17        6.01       13.82      5.51 o 
   8   7  17       79.64       84.17      7.72 o 
 -10   8  17        0.47       -2.31      6.76 o 
  -9   8  17       83.70       83.22      9.19 o 
  -8   8  17        1.29        1.79      5.37 o 
  -7   8  17       34.64       35.86      5.76 o 
  -6   8  17       36.06       41.50      5.85 o 
  -5   8  17        0.11        4.06      3.36 o 
  -4   8  17       17.82       18.57      4.42 o 
  -3   8  17       14.13        7.93      3.26 o 
  -2   8  17       55.26       47.15      5.30 o 
  -1   8  17       20.58       20.95      4.35 o 
   0   8  17       13.06       12.20      3.51 o 
   1   8  17       13.69       20.23      4.63 o 
   2   8  17        1.90        4.76      5.50 o 
   3   8  17        8.86       10.27      3.66 o 
   4   8  17       20.33       17.73      4.98 o 
   5   8  17        0.15        1.53      3.08 o 
   6   8  17       36.15       33.42      4.92 o 
   7   8  17        1.15       -1.91      3.03 o 
 -10   9  17       72.20       76.01     12.63 o 
  -9   9  17        4.28        5.29      6.23 o 
  -8   9  17       19.95       29.45      8.58 o 
  -7   9  17       81.12       83.06     12.42 o 
  -6   9  17       31.48       27.67      5.17 o 
  -5   9  17        1.23        3.67      3.63 o 
  -4   9  17       41.07       35.07      5.39 o 
  -3   9  17        0.64        1.13      3.41 o 
  -2   9  17       24.65       26.64      4.76 o 
  -1   9  17        3.06        2.24      2.90 o 
   0   9  17        6.24        3.78      3.81 o 
   1   9  17       41.70       30.16      4.77 o 
   2   9  17       12.43       12.47      3.82 o 
   3   9  17       12.34       14.73      3.87 o 
   4   9  17        3.60       -0.63      3.56 o 
   5   9  17       51.24       54.38      5.75 o 
   6   9  17       36.81       44.90     12.81 o 
   7   9  17        1.47       -0.12      3.16 o 
  -9  10  17        3.47        4.73      6.43 o 
  -8  10  17        0.01        4.95      6.16 o 
  -7  10  17        0.13       -4.36      4.36 o 
  -6  10  17        8.13       12.66      6.69 o 
  -5  10  17       18.52       30.73      7.17 o 
  -4  10  17       39.47       47.49      6.06 o 
  -3  10  17      252.65      243.86     11.77 o 
  -2  10  17       29.56       24.76      4.79 o 
  -1  10  17        2.53        1.12      3.25 o 
   0  10  17       16.32       16.21      4.10 o 
   1  10  17       96.23       85.16      9.44 o 
   2  10  17       25.02       25.67      4.39 o 
   3  10  17       14.53       16.69      3.94 o 
   4  10  17       27.03       24.21      4.39 o 
   5  10  17       59.72       48.87      5.21 o 
   6  10  17       32.34       39.99     17.27 o 
  -8  11  17        0.26       -3.43      5.54 o 
  -7  11  17       75.39       69.72     11.89 o 
  -5  11  17       29.69       25.05      7.44 o 
  -4  11  17      144.34      148.76      9.67 o 
  -3  11  17       50.22       47.31      5.97 o 
  -2  11  17       45.61       36.85      5.35 o 
  -1  11  17       86.91       96.95      7.86 o 
   0  11  17      272.78      271.26     12.27 o 
   1  11  17       42.24       44.48      5.53 o 
   2  11  17        1.09       -2.51      2.88 o 
   3  11  17        2.34        4.85      3.22 o 
   4  11  17        8.32        8.07      8.82 o 
   5  11  17       17.53       22.77      6.01 o 
  -7  12  17        5.03       -1.16      5.27 o 
  -6  12  17       30.85       34.69      8.77 o 
  -5  12  17       17.98       21.09      6.93 o 
  -4  12  17       37.35       38.08      8.20 o 
  -3  12  17      143.15      141.20     14.23 o 
  -2  12  17        0.63        5.70      3.65 o 
  -1  12  17        0.93        5.38      3.54 o 
   0  12  17       81.88       79.52      7.08 o 
   1  12  17       15.58       17.54      4.31 o 
   2  12  17       13.31       18.38      4.23 o 
   3  12  17        0.01        4.47      4.05 o 
   4  12  17       17.47       17.25      3.78 o 
  -5  13  17       36.69       30.91      7.96 o 
  -4  13  17       11.83       10.41      5.63 o 
  -3  13  17        1.16       10.28      5.52 o 
  -2  13  17        1.24        7.27      5.01 o 
  -1  13  17       13.29        9.91      4.85 o 
   0  13  17        0.98       -0.10      3.34 o 
   1  13  17       69.96       69.57      8.48 o 
   2  13  17        0.97        4.11      3.32 o 
 -12   0  18      140.73      136.30     14.18 o 
 -11   0  18        8.77       12.91      6.87 o 
 -10   0  18      247.69      277.02     19.19 o 
  -9   0  18      122.76      108.31     12.76 o 
  -8   0  18      378.03      383.56     22.95 o 
  -7   0  18        6.35        2.21      6.19 o 
  -6   0  18       22.62       24.52      4.63 o 
  -5   0  18      208.50      223.31     10.96 o 
  -4   0  18      370.95      376.02     14.28 o 
  -3   0  18      373.68      369.85     21.61 o 
  -2   0  18        5.69       15.85      5.08 o 
  -1   0  18       95.76       87.59      9.20 o 
   0   0  18       58.81       52.41      8.00 o 
   1   0  18      217.41      206.21     12.94 o 
   2   0  18      500.12      497.23     21.53 o 
   3   0  18        8.73       15.22      4.51 o 
   4   0  18      151.04      161.70     14.05 o 
   5   0  18       10.93        5.25      5.32 o 
   6   0  18       92.58       74.20     10.83 o 
   7   0  18        5.63       19.17      6.60 o 
   8   0  18       46.67       35.93      8.38 o 
 -12   1  18       10.42        7.14      4.86 o 
 -11   1  18       45.13       46.79      6.85 o 
 -10   1  18       76.86       74.34      7.68 o 
  -9   1  18        4.34        5.77      4.30 o 
  -8   1  18       24.90       34.58      6.66 o 
  -7   1  18        1.05       -3.28      3.33 o 
  -6   1  18       15.88       19.52      3.73 o 
  -5   1  18      144.89      153.98      6.87 o 
  -4   1  18       78.97       88.66      5.93 o 
  -3   1  18       15.15       19.23      3.47 o 
  -2   1  18      112.59      122.42      7.82 o 
  -1   1  18       31.36       48.66      4.94 o 
   0   1  18        5.49       13.09      3.20 o 
   1   1  18      127.35      130.99      7.74 o 
   2   1  18       19.30       18.17      3.60 o 
   3   1  18       46.44       58.65      6.06 o 
   4   1  18        3.49        9.52      3.78 o 
   5   1  18       51.68       61.08      7.01 o 
   6   1  18        0.76        3.95      3.22 o 
   7   1  18       43.13       30.67     12.93 o 
   8   1  18        0.53        1.87      3.13 o 
 -12   2  18       58.91       54.14      7.05 o 
 -11   2  18       23.43       24.96      5.86 o 
 -10   2  18       14.93       18.78      5.39 o 
  -9   2  18      114.71      112.02      9.09 o 
  -8   2  18        9.08        9.91      6.84 o 
  -7   2  18        0.60        2.74      2.96 o 
  -6   2  18       21.70       21.00      3.86 o 
  -5   2  18       27.90       32.92      6.09 o 
  -4   2  18       51.05       60.66      4.94 o 
  -3   2  18       53.75       55.38      4.70 o 
  -2   2  18        1.75        3.11      2.35 o 
  -1   2  18        0.21        0.42      2.39 o 
   0   2  18       53.02       53.55      5.16 o 
   1   2  18       21.14       18.86      5.09 o 
   2   2  18        1.13        2.98      2.47 o 
   3   2  18        9.07        7.37      3.14 o 
   4   2  18       28.61       26.87      4.98 o 
   5   2  18        2.40       10.79      3.90 o 
   6   2  18        0.74        3.89      5.96 o 
   7   2  18       33.25       30.90      5.35 o 
   8   2  18        0.93        3.43      4.26 o 
 -11   3  18      144.88      157.05     12.20 o 
 -10   3  18        0.04        6.79      4.58 o 
  -9   3  18        1.53       -1.40      4.21 o 
  -8   3  18        7.32        5.74      4.31 o 
  -7   3  18       53.11       52.07      5.21 o 
  -6   3  18       10.25        7.48      3.76 o 
  -5   3  18       14.56       12.07      4.73 o 
  -4   3  18      173.33      175.66     10.73 o 
  -3   3  18       84.95       84.39      6.15 o 
  -2   3  18       42.72       56.55      4.69 o 
  -1   3  18        4.83        9.88      2.68 o 
   0   3  18       16.01       16.52      3.45 o 
   1   3  18        0.78       -0.35      2.36 o 
   2   3  18       28.03       26.18      4.39 o 
   3   3  18       30.73       34.28      4.80 o 
   4   3  18       18.16       26.24      4.97 o 
   5   3  18       89.72       96.53      8.56 o 
   6   3  18        2.66       -1.30      3.28 o 
   7   3  18        2.15        4.38      3.29 o 
   8   3  18        2.51        2.96      3.67 o 
 -11   4  18       13.03       10.17      4.81 o 
 -10   4  18      166.37      154.59     17.17 o 
  -9   4  18      110.60      103.00      8.86 o 
  -8   4  18       15.60       17.14      4.29 o 
  -7   4  18      634.15      658.36     20.39 o 
  -6   4  18       99.04      102.36      8.04 o 
  -5   4  18        6.83        7.63      3.54 o 
  -4   4  18       35.10       38.22      5.11 o 
  -3   4  18        1.39        1.39      2.95 o 
  -2   4  18       13.82       15.14      3.32 o 
  -1   4  18      118.63      117.87      6.41 o 
   0   4  18       72.82       72.77      6.46 o 
   1   4  18        2.63        1.23      2.49 o 
   2   4  18       44.75       49.94      5.60 o 
   3   4  18        1.95        1.31      4.00 o 
   4   4  18      163.56      152.23     10.12 o 
   5   4  18       32.01       51.41      7.12 o 
   6   4  18        7.86        4.97      3.69 o 
   7   4  18        5.42        3.85      4.35 o 
   8   4  18        1.47        1.97      3.69 o 
 -10   5  18      107.21      118.75      9.36 o 
  -9   5  18       83.22       76.58     11.25 o 
  -8   5  18      124.48      120.34      8.12 o 
  -7   5  18        2.18        2.85      3.88 o 
  -6   5  18      289.49      280.03     45.60 o 
  -5   5  18      105.43       98.45      7.78 o 
  -4   5  18       29.75       34.57      4.92 o 
  -3   5  18       27.60       21.72      5.83 o 
  -2   5  18      351.17      335.74     13.03 o 
  -1   5  18       85.25       77.28      8.47 o 
   0   5  18      136.33      147.22      8.54 o 
   1   5  18       48.82       55.12      5.02 o 
   2   5  18       49.70       59.10      6.92 o 
   3   5  18      266.82      275.15     10.88 o 
   4   5  18       44.80       45.56     12.13 o 
   5   5  18      164.16      167.21     10.59 o 
   6   5  18        0.66        4.61      3.63 o 
   7   5  18        7.26        6.31      3.82 o 
 -10   6  18       28.50       25.86      8.87 o 
  -9   6  18       35.01       38.97     10.79 o 
  -8   6  18        0.03        0.37      3.80 o 
  -7   6  18       24.89       25.02      5.48 o 
  -6   6  18        1.25       -2.74      3.34 o 
  -5   6  18       55.95       43.62      6.38 o 
  -4   6  18       34.82       27.06      4.73 o 
  -3   6  18        1.98       -0.12      2.90 o 
  -2   6  18       35.25       35.97      4.78 o 
  -1   6  18       36.02       37.71      7.21 o 
   0   6  18       65.68       80.87      6.73 o 
   1   6  18        0.32        1.15      3.31 o 
   2   6  18        0.22        2.34      3.37 o 
   3   6  18       10.58       13.78      3.52 o 
   4   6  18      127.13      132.05      7.66 o 
   5   6  18        8.41        8.55      3.35 o 
   6   6  18       29.62       31.31      4.58 o 
   7   6  18        0.80        3.38      3.51 o 
 -10   7  18        0.91       -5.09      6.37 o 
  -9   7  18       57.76       83.73      9.15 o 
  -8   7  18        9.93       10.89      4.61 o 
  -7   7  18       72.45       69.26      7.47 o 
  -6   7  18        3.23       10.06      4.36 o 
  -5   7  18      127.50      111.50      9.09 o 
  -4   7  18       24.55       23.74      5.48 o 
  -3   7  18        2.24        1.69      3.38 o 
  -2   7  18       64.00       56.38      6.43 o 
  -1   7  18        0.38       -0.01      2.97 o 
   0   7  18      220.89      189.59     10.18 o 
   1   7  18        3.02        2.66      3.20 o 
   2   7  18      105.03       92.53      7.75 o 
   3   7  18        8.25       -0.45      3.60 o 
   4   7  18       24.81       22.67      4.67 o 
   5   7  18       27.70       23.83      4.69 o 
   6   7  18       11.61        6.63      7.19 o 
   7   7  18        0.25       -3.19      3.19 o 
  -9   8  18       46.56       52.85     11.36 o 
  -8   8  18       42.04       48.27     10.47 o 
  -7   8  18       86.35       95.95      8.53 o 
  -6   8  18      160.70      144.11      9.93 o 
  -5   8  18        0.79        1.03      3.43 o 
  -4   8  18       24.99       33.05      5.41 o 
  -3   8  18        0.42       -2.95      2.95 o 
  -2   8  18       68.42       67.98      6.89 o 
  -1   8  18       15.67       12.52      4.06 o 
   0   8  18        0.18       -1.65      3.05 o 
   1   8  18       93.11       95.04      7.90 o 
   2   8  18       37.84       33.57      5.23 o 
   3   8  18        7.09       12.56      4.04 o 
   4   8  18       13.04       12.05      3.91 o 
   5   8  18        1.59        3.08      3.31 o 
   6   8  18        0.60       -0.17      3.45 o 
  -9   9  18       15.14        8.24      7.14 o 
  -8   9  18       70.01       71.23     12.34 o 
  -7   9  18       64.73       64.65     11.51 o 
  -6   9  18        9.29       13.85      4.51 o 
  -5   9  18        1.61       -0.81      3.44 o 
  -4   9  18        0.09        0.74      3.36 o 
  -3   9  18        3.19        6.99      5.00 o 
  -2   9  18       70.30       68.64     11.41 o 
  -1   9  18        5.44        6.86      3.51 o 
   0   9  18        7.21       13.75      4.46 o 
   1   9  18        1.62        4.34      3.45 o
[truncated: 22,652 more chars]
